# Supplementary material for: Páramo Calamagrostis s.l. (Poaceae): An updated list and key to the species known or likely to occur in páramos of NW South America and southern Central America including two new species, one new variety and five new records for Colombia
Source: PhytoKeys. 2019 May 28;122:29–78. doi: 10.3897/phytokeys.122.33032 (PMC6548746; doi:10.3897/phytokeys.122.33032)
Supplement: XML Treatment for Calamagrostis meridensis [file phytokeys.122.33032-treatment1.xml]

<!DOCTYPE tp:taxon-treatment
  PUBLIC "-//TaxonX//DTD Taxonomic Treatment Publishing DTD v0 20100105//EN" "tax-treatment-NSO.dtd">
<tp:taxon-treatment xmlns:tp="http://www.plazi.org/taxpub"><tp:treatment-meta><kwd-group><label>Taxon classification</label><kwd><named-content xmlns:xlink="http://www.w3.org/1999/xlink" content-type="kingdom">Plantae</named-content></kwd><kwd><named-content xmlns:xlink="http://www.w3.org/1999/xlink" content-type="order">Poales</named-content></kwd><kwd><named-content xmlns:xlink="http://www.w3.org/1999/xlink" content-type="family">Poaceae</named-content></kwd></kwd-group><mixed-citation publication-type="journal"><person-group><name><surname>Sylvester</surname><given-names>Steven P.</given-names></name><name><surname>Soreng</surname><given-names>Robert J.</given-names></name><name><surname>Bravo-Pedraza</surname><given-names>William J.</given-names></name><name><surname>Cuta-Alarcon</surname><given-names>Lia E.</given-names></name><name><surname>Giraldo-Cañas</surname><given-names>Diego</given-names></name><name><surname>Aguilar-Cano</surname><given-names>Jose</given-names></name><name><surname>Peterson</surname><given-names>Paul M.</given-names></name></person-group><article-title>Páramo <italic><tp:taxon-name><tp:taxon-name-part taxon-name-part-type="genus" reg="Calamagrostis">Calamagrostis</tp:taxon-name-part></tp:taxon-name></italic> s.l. (<tp:taxon-name><tp:taxon-name-part taxon-name-part-type="family">Poaceae</tp:taxon-name-part></tp:taxon-name>): An updated list and key to the species known or likely to occur in páramos of NW South America and southern Central America including two new species, one new variety and five new records for Colombia</article-title><source>PhytoKeys</source><day>28</day><month>5</month><year>2019</year><volume>122</volume><fpage>29</fpage><lpage>78</lpage><pub-id pub-id-type="doi">10.3897/phytokeys.122.33032</pub-id></mixed-citation></tp:treatment-meta><tp:nomenclature><tp:taxon-name>
              <tp:taxon-name-part taxon-name-part-type="genus" reg="Calamagrostis">Calamagrostis</tp:taxon-name-part>
              <tp:taxon-name-part taxon-name-part-type="species" reg="meridensis">meridensis</tp:taxon-name-part>
            </tp:taxon-name><tp:taxon-authority>(Luces) B. Briceño, Bot. Ecol. Monocot. Páramos Venezuela. 2: 590. 2010. Agrostis meridensis Luces, Bol. Soc. Venez. Ci. Nat. 15(80): 11. 1953.</tp:taxon-authority></tp:nomenclature><tp:treatment-sec sec-type="material" id="SECID0EQFAK"><title>Type.</title><p>VENEZUELA. Mérida: coleccionado en el bosque de la Laguna Negra, Páramo de Muchuchies, alt.: 3500 m, 25 Nov. 1943, Zoraida Luces de Febres 267 (holotype: VEN; isotype: MO (MO1086043! [image!]) fragm. ex VEN)</p></tp:treatment-sec><tp:treatment-sec sec-type="comments" id="SECID0EVFAK"><title>Comments.</title><p><xref ref-type="bibr" rid="B2">Briceño (2010)</xref> proposed the new combination of <italic><tp:taxon-name><tp:taxon-name-part taxon-name-part-type="genus" reg="Calamagrostis">Calamagrostis</tp:taxon-name-part><tp:taxon-name-part taxon-name-part-type="species" reg="meridensis">meridensis</tp:taxon-name-part></tp:taxon-name></italic> for a taxon endemic to páramos of Venezuela. <xref ref-type="bibr" rid="B2">Briceño (2010)</xref> transferred the species from <italic><tp:taxon-name><tp:taxon-name-part taxon-name-part-type="genus" reg="Agrostis">Agrostis</tp:taxon-name-part></tp:taxon-name></italic> to <italic><tp:taxon-name><tp:taxon-name-part taxon-name-part-type="genus" reg="Calamagrostis">Calamagrostis</tp:taxon-name-part></tp:taxon-name></italic> based on the upper glume having 2–3 veins and anatomical characters such as all vascular bundles having a double sheath and without a notably angular shape and short cells over the veins can be solitary, in pairs or in short series. However, the species habit is noted as long rhizomatous to stoloniferous with geniculate culms, a habit unknown in <italic><tp:taxon-name><tp:taxon-name-part taxon-name-part-type="genus" reg="Calamagrostis">Calamagrostis</tp:taxon-name-part></tp:taxon-name></italic> or <italic><tp:taxon-name><tp:taxon-name-part taxon-name-part-type="genus" reg="Deschampsia">Deschampsia</tp:taxon-name-part></tp:taxon-name></italic>, which are tufted or very-short rhizomatous and tussock-forming. This taxon is most likely a species of <italic><tp:taxon-name><tp:taxon-name-part taxon-name-part-type="genus" reg="Podagrostis">Podagrostis</tp:taxon-name-part></tp:taxon-name></italic> (Griseb.) Scribn. &amp; Merr. based on the small spikelets (2.6–3.8 mm long), palea subequal to the lemma, awn often lacking, a rachilla extension that is usually absent or, when present, very short and glabrescent, a callus glabrous or rarely with scarce short hairs and short anthers 0.7–1 mm long. The number of veins of the upper glume has been considered as a distinguishing character to differentiate <italic><tp:taxon-name><tp:taxon-name-part taxon-name-part-type="genus" reg="Podagrostis">Podagrostis</tp:taxon-name-part></tp:taxon-name></italic> from <italic><tp:taxon-name><tp:taxon-name-part taxon-name-part-type="genus" reg="Calamagrostis">Calamagrostis</tp:taxon-name-part></tp:taxon-name></italic> (e.g. <xref ref-type="bibr" rid="B33">Rúgolo de Agrasar 2012</xref>) but the recent discovery of <italic><tp:taxon-name><tp:taxon-name-part taxon-name-part-type="genus" reg="Podagrostis">Podagrostis</tp:taxon-name-part><tp:taxon-name-part taxon-name-part-type="species" reg="colombiana">colombiana</tp:taxon-name-part></tp:taxon-name></italic> Sylvester &amp; Soreng (<xref ref-type="bibr" rid="B42">Sylvester et al. in press</xref>) from the Colombian Andes with well-developed lateral veins of the upper glume, large anthers and tussock-forming habit has shown these characters to be labile in <italic><tp:taxon-name><tp:taxon-name-part taxon-name-part-type="genus" reg="Podagrostis">Podagrostis</tp:taxon-name-part></tp:taxon-name></italic>.</p></tp:treatment-sec><ref-list><ref id="B2"><mixed-citation xmlns:xlink="http://www.w3.org/1999/xlink" xlink:type="simple"><person-group><name name-style="western"><surname>Briceño</surname><given-names>B</given-names></name></person-group> (<year>2010</year>) <article-title>Capitulo XXI Familia <tp:taxon-name><tp:taxon-name-part taxon-name-part-type="family">Poaceae</tp:taxon-name-part></tp:taxon-name> (R.Br.) Barnhart (<tp:taxon-name><tp:taxon-name-part taxon-name-part-type="family">Gramineae</tp:taxon-name-part></tp:taxon-name>).</article-title> In: <person-group><name name-style="western"><surname>Morillo</surname><given-names>GN</given-names></name><name name-style="western"><surname>Briceño</surname><given-names>B</given-names></name><name name-style="western"><surname>Silva</surname><given-names>JF</given-names></name></person-group> (<role>Eds</role>) <issue-title>Botánica y Ecología de las Monocotiledóneas de los Páramos en Venezuela, vol.</issue-title><source>2. Centro Editorial Litoramma C. A., Merida</source>, <fpage>599</fpage>–<lpage>711</lpage>.</mixed-citation></ref><ref id="B33"><mixed-citation xmlns:xlink="http://www.w3.org/1999/xlink" xlink:type="simple"><person-group><name name-style="western"><surname>Rúgolo de Agrasar</surname><given-names>ZE</given-names></name></person-group> (<year>2012</year>) <article-title><italic><tp:taxon-name><tp:taxon-name-part taxon-name-part-type="genus">Deyeuxia</tp:taxon-name-part></tp:taxon-name></italic> Clarion ex P. Beauv.</article-title> In: <person-group><name name-style="western"><surname>Zuloaga</surname><given-names>FO</given-names></name><name name-style="western"><surname>Rúgolo de Agrasar</surname><given-names>ZE</given-names></name><name name-style="western"><surname>Antón</surname><given-names>AM</given-names></name></person-group> (<role>Eds</role>) <issue-title>Flora Argentina.</issue-title><source><tp:taxon-name><tp:taxon-name-part taxon-name-part-type="family">Poaceae</tp:taxon-name-part></tp:taxon-name>: <tp:taxon-name><tp:taxon-name-part taxon-name-part-type="subfamily">Pooideae</tp:taxon-name-part></tp:taxon-name> Volumen 3 Tomo 2. IBODA-IMBIV, CONICET, Buenos Aires, Argentina</source>, <fpage>180</fpage>–<lpage>218</lpage>.</mixed-citation></ref><ref id="B42"><mixed-citation xmlns:xlink="http://www.w3.org/1999/xlink" xlink:type="simple"><person-group><name name-style="western"><surname>Sylvester</surname><given-names>SP</given-names></name><name name-style="western"><surname>Soreng</surname><given-names>RJ</given-names></name><name name-style="western"><surname>Giraldo-Cañas</surname><given-names>D</given-names></name></person-group> (<year>in press</year>) <italic><tp:taxon-name><tp:taxon-name-part taxon-name-part-type="genus">Podagrostis</tp:taxon-name-part><tp:taxon-name-part taxon-name-part-type="species">colombiana</tp:taxon-name-part></tp:taxon-name></italic> sp. nov. (<tp:taxon-name><tp:taxon-name-part taxon-name-part-type="family">Poaceae</tp:taxon-name-part></tp:taxon-name>): A new genus record and species for Colombia. Kew Bulletin. <ext-link xlink:type="simple" ext-link-type="doi" xlink:href="10.1007/s12225-019-9814-5">https://doi.org/10.1007/s12225-019-9814-5</ext-link></mixed-citation></ref></ref-list></tp:taxon-treatment>
