# Supplementary material for: Páramo Calamagrostis s.l. (Poaceae): An updated list and key to the species known or likely to occur in páramos of NW South America and southern Central America including two new species, one new variety and five new records for Colombia
Source: PhytoKeys. 2019 May 28;122:29–78. doi: 10.3897/phytokeys.122.33032 (PMC6548746; doi:10.3897/phytokeys.122.33032)
Supplement: XML Treatment for Deyeuxia sodiroana [file phytokeys.122.33032-treatment2.xml]

<!DOCTYPE tp:taxon-treatment
  PUBLIC "-//TaxonX//DTD Taxonomic Treatment Publishing DTD v0 20100105//EN" "tax-treatment-NSO.dtd">
<tp:taxon-treatment xmlns:tp="http://www.plazi.org/taxpub"><tp:treatment-meta><kwd-group><label>Taxon classification</label><kwd><named-content xmlns:xlink="http://www.w3.org/1999/xlink" content-type="kingdom">Plantae</named-content></kwd><kwd><named-content xmlns:xlink="http://www.w3.org/1999/xlink" content-type="order">Poales</named-content></kwd><kwd><named-content xmlns:xlink="http://www.w3.org/1999/xlink" content-type="family">Poaceae</named-content></kwd></kwd-group><mixed-citation publication-type="journal"><person-group><name><surname>Sylvester</surname><given-names>Steven P.</given-names></name><name><surname>Soreng</surname><given-names>Robert J.</given-names></name><name><surname>Bravo-Pedraza</surname><given-names>William J.</given-names></name><name><surname>Cuta-Alarcon</surname><given-names>Lia E.</given-names></name><name><surname>Giraldo-Cañas</surname><given-names>Diego</given-names></name><name><surname>Aguilar-Cano</surname><given-names>Jose</given-names></name><name><surname>Peterson</surname><given-names>Paul M.</given-names></name></person-group><article-title>Páramo <italic><tp:taxon-name><tp:taxon-name-part taxon-name-part-type="genus" reg="Calamagrostis">Calamagrostis</tp:taxon-name-part></tp:taxon-name></italic> s.l. (<tp:taxon-name><tp:taxon-name-part taxon-name-part-type="family">Poaceae</tp:taxon-name-part></tp:taxon-name>): An updated list and key to the species known or likely to occur in páramos of NW South America and southern Central America including two new species, one new variety and five new records for Colombia</article-title><source>PhytoKeys</source><day>28</day><month>5</month><year>2019</year><volume>122</volume><fpage>29</fpage><lpage>78</lpage><pub-id pub-id-type="doi">10.3897/phytokeys.122.33032</pub-id></mixed-citation></tp:treatment-meta><tp:nomenclature><tp:taxon-name>
              <tp:taxon-name-part taxon-name-part-type="genus" reg="Deyeuxia">Deyeuxia</tp:taxon-name-part>
              <tp:taxon-name-part taxon-name-part-type="species" reg="sodiroana">sodiroana</tp:taxon-name-part>
            </tp:taxon-name><tp:taxon-authority>Hack. ex Sodiro, Revista Col. Nac. Vicente Rocafuerte 12: 64. 1930. Calamagrostis sodiroana Hack., Anales Univ. Centr. Ecuador 3(25): 481. 1889, nom. nud.</tp:taxon-authority></tp:nomenclature><tp:treatment-sec sec-type="material" id="SECID0EHKAK"><title>Type.</title><p>ECUADOR. Pichincha: Crece en los pajonales de los montes Pichincha, Chimborazo y El Altar [occid. M. Pichincha, Tablahuasi], Aug. 1888, L. Sodiro 25/10 (<bold>lectotype, designated here</bold>: W (W1916-0037841 [image!]); isolectotype: W (W1916-0037840 [image!])).</p></tp:treatment-sec><tp:treatment-sec sec-type="comments" id="SECID0EPKAK"><title>Comments.</title><p>Known only from the type collected in Ecuador, <italic><tp:taxon-name><tp:taxon-name-part taxon-name-part-type="genus" reg="Calamagrostis">Calamagrostis</tp:taxon-name-part><tp:taxon-name-part taxon-name-part-type="species" reg="sodiroana">sodiroana</tp:taxon-name-part></tp:taxon-name></italic> likely belongs to <italic><tp:taxon-name><tp:taxon-name-part taxon-name-part-type="genus" reg="Deschampsia">Deschampsia</tp:taxon-name-part></tp:taxon-name></italic> sensu <xref ref-type="bibr" rid="B35">Saarela et al. (2017)</xref>, earlier to <italic><tp:taxon-name><tp:taxon-name-part taxon-name-part-type="genus" reg="Calamagrostis">Calamagrostis</tp:taxon-name-part></tp:taxon-name> sect. <tp:taxon-name><tp:taxon-name-part taxon-name-part-type="section" reg="Deyeuxia">Deyeuxia</tp:taxon-name-part></tp:taxon-name></italic> subsect. <tp:taxon-name><tp:taxon-name-part taxon-name-part-type="subsection" reg="Stylagrostis">Stylagrostis</tp:taxon-name-part></tp:taxon-name> due to the rachilla internode being extended between the glumes and floret. This species bears affinities to <italic><tp:taxon-name><tp:taxon-name-part taxon-name-part-type="genus" reg="Deschampsia">Deschampsia</tp:taxon-name-part><tp:taxon-name-part taxon-name-part-type="species" reg="parodiana">parodiana</tp:taxon-name-part></tp:taxon-name></italic> and <italic><tp:taxon-name><tp:taxon-name-part taxon-name-part-type="genus" reg="Deschampsia">Deschampsia</tp:taxon-name-part><tp:taxon-name-part taxon-name-part-type="species" reg="podophora">podophora</tp:taxon-name-part></tp:taxon-name></italic> due to its open panicle and straight awn that usually does not or only slightly surpasses the glumes and blades usually much shorter than the flowering culms (<xref ref-type="bibr" rid="B36">Sodiro 1930</xref>: 70; Zulma Rúgolo de Agrasar, pers. comm.).</p></tp:treatment-sec><ref-list><ref id="B35"><mixed-citation xmlns:xlink="http://www.w3.org/1999/xlink" xlink:type="simple"><person-group><name name-style="western"><surname>Saarela</surname><given-names>JM</given-names></name><name name-style="western"><surname>Bull</surname><given-names>RD</given-names></name><name name-style="western"><surname>Paradis</surname><given-names>M</given-names></name><name name-style="western"><surname>Ebata</surname><given-names>SN</given-names></name><name name-style="western"><surname>Peterson</surname><given-names>PM</given-names></name><name name-style="western"><surname>Soreng</surname><given-names>RJ</given-names></name><name name-style="western"><surname>Paszko</surname><given-names>B</given-names></name></person-group> (<year>2017</year>) <article-title>Molecular phylogenetics of cool-season grasses in the subtribes <tp:taxon-name><tp:taxon-name-part taxon-name-part-type="subtribe">Agrostidinae</tp:taxon-name-part></tp:taxon-name>, <tp:taxon-name><tp:taxon-name-part taxon-name-part-type="subtribe">Anthoxanthinae</tp:taxon-name-part></tp:taxon-name>, <tp:taxon-name><tp:taxon-name-part taxon-name-part-type="subtribe">Aveninae</tp:taxon-name-part></tp:taxon-name>, <tp:taxon-name><tp:taxon-name-part taxon-name-part-type="subtribe">Brizinae</tp:taxon-name-part></tp:taxon-name>, <tp:taxon-name><tp:taxon-name-part taxon-name-part-type="subtribe">Calothecinae</tp:taxon-name-part></tp:taxon-name>, <tp:taxon-name><tp:taxon-name-part taxon-name-part-type="subtribe">Koeleriinae</tp:taxon-name-part></tp:taxon-name> and <tp:taxon-name><tp:taxon-name-part taxon-name-part-type="subtribe">Phalaridinae</tp:taxon-name-part></tp:taxon-name> (<tp:taxon-name><tp:taxon-name-part taxon-name-part-type="family">Poaceae</tp:taxon-name-part></tp:taxon-name>, <tp:taxon-name><tp:taxon-name-part taxon-name-part-type="subfamily">Pooideae</tp:taxon-name-part></tp:taxon-name>, <tp:taxon-name><tp:taxon-name-part taxon-name-part-type="tribe">Poeae</tp:taxon-name-part></tp:taxon-name>, <tp:taxon-name><tp:taxon-name-part taxon-name-part-type="tribe">Poeae</tp:taxon-name-part></tp:taxon-name> chloroplast group 1).</article-title><source>PhytoKeys</source><volume>87</volume>: <fpage>1</fpage>–<lpage>139</lpage>. <ext-link xlink:type="simple" ext-link-type="doi" xlink:href="10.3897/phytokeys.87.12774">https://doi.org/10.3897/phytokeys.87.12774</ext-link></mixed-citation></ref><ref id="B36"><mixed-citation xmlns:xlink="http://www.w3.org/1999/xlink" xlink:type="simple"><person-group><name name-style="western"><surname>Sodiro</surname><given-names>L</given-names></name></person-group> (<year>1930</year>) <article-title>Sertulae florae Ecuadorensis. Ser. 4. Gramíneas Ecuatorianas, part 2.</article-title><source>Revista del Colegio Nacional Vicente Rocafuerte</source><volume>11</volume>(<issue>40–41</issue>): <fpage>55</fpage>–<lpage>96</lpage>.</mixed-citation></ref></ref-list></tp:taxon-treatment>
