# Supplementary material for: Páramo Calamagrostis s.l. (Poaceae): An updated list and key to the species known or likely to occur in páramos of NW South America and southern Central America including two new species, one new variety and five new records for Colombia
Source: PhytoKeys. 2019 May 28;122:29–78. doi: 10.3897/phytokeys.122.33032 (PMC6548746; doi:10.3897/phytokeys.122.33032)
Supplement: XML Treatment for Calamagrostis [file phytokeys.122.33032-treatment3.xml]

<!DOCTYPE tp:taxon-treatment
  PUBLIC "-//TaxonX//DTD Taxonomic Treatment Publishing DTD v0 20100105//EN" "tax-treatment-NSO.dtd">
<tp:taxon-treatment xmlns:tp="http://www.plazi.org/taxpub"><tp:treatment-meta><kwd-group><label>Taxon classification</label><kwd><named-content xmlns:xlink="http://www.w3.org/1999/xlink" content-type="kingdom">Plantae</named-content></kwd><kwd><named-content xmlns:xlink="http://www.w3.org/1999/xlink" content-type="order">Poales</named-content></kwd><kwd><named-content xmlns:xlink="http://www.w3.org/1999/xlink" content-type="family">Poaceae</named-content></kwd></kwd-group><mixed-citation publication-type="journal"><person-group><name><surname>Sylvester</surname><given-names>Steven P.</given-names></name><name><surname>Soreng</surname><given-names>Robert J.</given-names></name><name><surname>Bravo-Pedraza</surname><given-names>William J.</given-names></name><name><surname>Cuta-Alarcon</surname><given-names>Lia E.</given-names></name><name><surname>Giraldo-Cañas</surname><given-names>Diego</given-names></name><name><surname>Aguilar-Cano</surname><given-names>Jose</given-names></name><name><surname>Peterson</surname><given-names>Paul M.</given-names></name></person-group><article-title>Páramo <italic><tp:taxon-name><tp:taxon-name-part taxon-name-part-type="genus" reg="Calamagrostis">Calamagrostis</tp:taxon-name-part></tp:taxon-name></italic> s.l. (<tp:taxon-name><tp:taxon-name-part taxon-name-part-type="family">Poaceae</tp:taxon-name-part></tp:taxon-name>): An updated list and key to the species known or likely to occur in páramos of NW South America and southern Central America including two new species, one new variety and five new records for Colombia</article-title><source>PhytoKeys</source><day>28</day><month>5</month><year>2019</year><volume>122</volume><fpage>29</fpage><lpage>78</lpage><pub-id pub-id-type="doi">10.3897/phytokeys.122.33032</pub-id></mixed-citation></tp:treatment-meta><tp:nomenclature><label>“</label><tp:taxon-name>
              <tp:taxon-name-part taxon-name-part-type="genus" reg="Calamagrostis">Calamagrostis</tp:taxon-name-part>
            </tp:taxon-name><tp:taxon-authority>sp. A” (Dorr 2014: 221).</tp:taxon-authority></tp:nomenclature><tp:treatment-sec sec-type="comments" id="SECID0EAOAK"><title>Comments.</title><p>This taxon was first noted as “<italic><tp:taxon-name><tp:taxon-name-part taxon-name-part-type="genus" reg="Calamagrostis">Calamagrostis</tp:taxon-name-part><tp:taxon-name-part taxon-name-part-type="species" reg="chaseae">chaseae</tp:taxon-name-part></tp:taxon-name></italic> auct., non Luces” by <xref ref-type="bibr" rid="B4">Dorr et al. (2000</xref> [2001]: 56) and subsequently called “<italic><tp:taxon-name><tp:taxon-name-part taxon-name-part-type="genus" reg="Calamagrostis">Calamagrostis</tp:taxon-name-part></tp:taxon-name></italic> sp. A” in the Flora of Guaramacal (Venezuela): Monocotyledons (<xref ref-type="bibr" rid="B5">Dorr 2014</xref>) but its identity remains ambiguous and needs further study. The species habit is noted as stoloniferous, a habit not known from <italic><tp:taxon-name><tp:taxon-name-part taxon-name-part-type="genus" reg="Calamagrostis">Calamagrostis</tp:taxon-name-part></tp:taxon-name></italic> or <italic><tp:taxon-name><tp:taxon-name-part taxon-name-part-type="genus" reg="Deschampsia">Deschampsia</tp:taxon-name-part></tp:taxon-name></italic>, which are tufted or very-short rhizomatous and tussock-forming. The mention of short spikelets (3–4.4 mm long), florets (appearing to) almost reach or equal the length of the glumes and 1-veined upper glumes in the brief description by <xref ref-type="bibr" rid="B5">Dorr (2014</xref>: 221) makes it possible that this taxon belongs to <italic><tp:taxon-name><tp:taxon-name-part taxon-name-part-type="genus" reg="Podagrostis">Podagrostis</tp:taxon-name-part></tp:taxon-name></italic> or <italic><tp:taxon-name><tp:taxon-name-part taxon-name-part-type="genus" reg="Agrostis">Agrostis</tp:taxon-name-part></tp:taxon-name></italic>, although mention of a puberulent callus and presence of a fairly long awn (3.5–6 mm long) makes it less likely that this species is a <italic><tp:taxon-name><tp:taxon-name-part taxon-name-part-type="genus" reg="Podagrostis">Podagrostis</tp:taxon-name-part></tp:taxon-name></italic>.</p></tp:treatment-sec><ref-list><ref id="B4"><mixed-citation xmlns:xlink="http://www.w3.org/1999/xlink" xlink:type="simple"><person-group><name name-style="western"><surname>Dorr</surname><given-names>LJ</given-names></name><name name-style="western"><surname>Stergios</surname><given-names>JB</given-names></name><name name-style="western"><surname>Smith</surname><given-names>AR</given-names></name><name name-style="western"><surname>Cuello</surname><given-names>NL</given-names></name></person-group> (<year>2000</year>) <article-title>[2001] Catalogue of the Vascular Plants of Guaramacal National Park, Portuguesa and Trujillo States, Venezuela.</article-title><source>Contributions from the United States National Herbarium</source><volume>40</volume>: <fpage>1</fpage>–<lpage>155</lpage>.</mixed-citation></ref><ref id="B5"><mixed-citation xmlns:xlink="http://www.w3.org/1999/xlink" xlink:type="simple"><person-group><name name-style="western"><surname>Dorr</surname><given-names>LJ</given-names></name></person-group> (<year>2014</year>) Flora of Guaramacal (Venezuela): Monocotyledons. Smithsonian Contributions to Botany 100: i–xiii, 1–289. <ext-link xlink:type="simple" ext-link-type="doi" xlink:href="10.5479/si.19382812.100">https://doi.org/10.5479/si.19382812.100</ext-link></mixed-citation></ref></ref-list></tp:taxon-treatment>
