# Supplementary material for: Páramo Calamagrostis s.l. (Poaceae): An updated list and key to the species known or likely to occur in páramos of NW South America and southern Central America including two new species, one new variety and five new records for Colombia
Source: PhytoKeys. 2019 May 28;122:29–78. doi: 10.3897/phytokeys.122.33032 (PMC6548746; doi:10.3897/phytokeys.122.33032)
Supplement: XML Treatment for Calamagrostis spruceana [file phytokeys.122.33032-treatment4.xml]

<!DOCTYPE tp:taxon-treatment
  PUBLIC "-//TaxonX//DTD Taxonomic Treatment Publishing DTD v0 20100105//EN" "tax-treatment-NSO.dtd">
<tp:taxon-treatment xmlns:tp="http://www.plazi.org/taxpub"><tp:treatment-meta><kwd-group><label>Taxon classification</label><kwd><named-content xmlns:xlink="http://www.w3.org/1999/xlink" content-type="kingdom">Plantae</named-content></kwd><kwd><named-content xmlns:xlink="http://www.w3.org/1999/xlink" content-type="order">Poales</named-content></kwd><kwd><named-content xmlns:xlink="http://www.w3.org/1999/xlink" content-type="family">Poaceae</named-content></kwd></kwd-group><mixed-citation publication-type="journal"><person-group><name><surname>Sylvester</surname><given-names>Steven P.</given-names></name><name><surname>Soreng</surname><given-names>Robert J.</given-names></name><name><surname>Bravo-Pedraza</surname><given-names>William J.</given-names></name><name><surname>Cuta-Alarcon</surname><given-names>Lia E.</given-names></name><name><surname>Giraldo-Cañas</surname><given-names>Diego</given-names></name><name><surname>Aguilar-Cano</surname><given-names>Jose</given-names></name><name><surname>Peterson</surname><given-names>Paul M.</given-names></name></person-group><article-title>Páramo <italic><tp:taxon-name><tp:taxon-name-part taxon-name-part-type="genus" reg="Calamagrostis">Calamagrostis</tp:taxon-name-part></tp:taxon-name></italic> s.l. (<tp:taxon-name><tp:taxon-name-part taxon-name-part-type="family">Poaceae</tp:taxon-name-part></tp:taxon-name>): An updated list and key to the species known or likely to occur in páramos of NW South America and southern Central America including two new species, one new variety and five new records for Colombia</article-title><source>PhytoKeys</source><day>28</day><month>5</month><year>2019</year><volume>122</volume><fpage>29</fpage><lpage>78</lpage><pub-id pub-id-type="doi">10.3897/phytokeys.122.33032</pub-id></mixed-citation></tp:treatment-meta><tp:nomenclature><tp:taxon-name>
              <tp:taxon-name-part taxon-name-part-type="genus" reg="Calamagrostis">Calamagrostis</tp:taxon-name-part>
              <tp:taxon-name-part taxon-name-part-type="species" reg="spruceana">spruceana</tp:taxon-name-part>
            </tp:taxon-name><tp:taxon-authority>(Wedd.) Hack. ex Sodiro, Gram. Ecuator. (Anal. Univ. Quito) 3(25): 481. 1889. Deyeuxia spruceana Wedd., Bull. Soc. Bot. France 22: 178, 180. 1875. Deyeuxia toluccensis Munro ex Wedd., Bull. Soc. Bot. France 22: 180. 1875, nom. inval.</tp:taxon-authority></tp:nomenclature><tp:treatment-sec sec-type="material" id="SECID0E6RAK"><title>Type.</title><p>ECUADOR. [without precise locality], 1859, Jameson s.n. [#59] (holotype: P (P00740364 [image!])).</p></tp:treatment-sec><tp:treatment-sec sec-type="comments" id="SECID0EESAK"><title>Comments.</title><p>Known only from the type collected in Ecuador, the identity of this taxon remains ambiguous. <italic><tp:taxon-name><tp:taxon-name-part taxon-name-part-type="genus" reg="Calamagrostis">Calamagrostis</tp:taxon-name-part><tp:taxon-name-part taxon-name-part-type="species" reg="spruceana">spruceana</tp:taxon-name-part></tp:taxon-name></italic> bears similarities to <italic><tp:taxon-name><tp:taxon-name-part taxon-name-part-type="genus" reg="Calamagrostis">C.</tp:taxon-name-part><tp:taxon-name-part taxon-name-part-type="species" reg="macrophylla">macrophylla</tp:taxon-name-part></tp:taxon-name>, <tp:taxon-name><tp:taxon-name-part taxon-name-part-type="genus" reg="Calamagrostis">C.</tp:taxon-name-part><tp:taxon-name-part taxon-name-part-type="species" reg="secunda">secunda</tp:taxon-name-part></tp:taxon-name></italic> and <italic><tp:taxon-name><tp:taxon-name-part taxon-name-part-type="genus" reg="Calamagrostis">C.</tp:taxon-name-part><tp:taxon-name-part taxon-name-part-type="species" reg="macrostachya">macrostachya</tp:taxon-name-part></tp:taxon-name></italic> due to its open inflorescence, short hairs of the callus, rachilla hairs not reaching the apex of the palea and awn inserted slightly above the middle of the lemma (<xref ref-type="bibr" rid="B36">Sodiro 1930</xref>: 70; Zulma Rúgolo de Agrasar, pers. comm.).</p></tp:treatment-sec><ref-list><ref id="B36"><mixed-citation xmlns:xlink="http://www.w3.org/1999/xlink" xlink:type="simple"><person-group><name name-style="western"><surname>Sodiro</surname><given-names>L</given-names></name></person-group> (<year>1930</year>) <article-title>Sertulae florae Ecuadorensis. Ser. 4. Gramíneas Ecuatorianas, part 2.</article-title><source>Revista del Colegio Nacional Vicente Rocafuerte</source><volume>11</volume>(<issue>40–41</issue>): <fpage>55</fpage>–<lpage>96</lpage>.</mixed-citation></ref></ref-list></tp:taxon-treatment>
