# Supplementary material for: Páramo Calamagrostis s.l. (Poaceae): An updated list and key to the species known or likely to occur in páramos of NW South America and southern Central America including two new species, one new variety and five new records for Colombia
Source: PhytoKeys. 2019 May 28;122:29–78. doi: 10.3897/phytokeys.122.33032 (PMC6548746; doi:10.3897/phytokeys.122.33032)
Supplement: XML Treatment for Calamagrostis planifolia [file phytokeys.122.33032-treatment6.xml]

<!DOCTYPE tp:taxon-treatment
  PUBLIC "-//TaxonX//DTD Taxonomic Treatment Publishing DTD v0 20100105//EN" "tax-treatment-NSO.dtd">
<tp:taxon-treatment xmlns:tp="http://www.plazi.org/taxpub"><tp:treatment-meta><kwd-group><label>Taxon classification</label><kwd><named-content xmlns:xlink="http://www.w3.org/1999/xlink" content-type="kingdom">Plantae</named-content></kwd><kwd><named-content xmlns:xlink="http://www.w3.org/1999/xlink" content-type="order">Poales</named-content></kwd><kwd><named-content xmlns:xlink="http://www.w3.org/1999/xlink" content-type="family">Poaceae</named-content></kwd></kwd-group><mixed-citation publication-type="journal"><person-group><name><surname>Sylvester</surname><given-names>Steven P.</given-names></name><name><surname>Soreng</surname><given-names>Robert J.</given-names></name><name><surname>Bravo-Pedraza</surname><given-names>William J.</given-names></name><name><surname>Cuta-Alarcon</surname><given-names>Lia E.</given-names></name><name><surname>Giraldo-Cañas</surname><given-names>Diego</given-names></name><name><surname>Aguilar-Cano</surname><given-names>Jose</given-names></name><name><surname>Peterson</surname><given-names>Paul M.</given-names></name></person-group><article-title>Páramo <italic><tp:taxon-name><tp:taxon-name-part taxon-name-part-type="genus" reg="Calamagrostis">Calamagrostis</tp:taxon-name-part></tp:taxon-name></italic> s.l. (<tp:taxon-name><tp:taxon-name-part taxon-name-part-type="family">Poaceae</tp:taxon-name-part></tp:taxon-name>): An updated list and key to the species known or likely to occur in páramos of NW South America and southern Central America including two new species, one new variety and five new records for Colombia</article-title><source>PhytoKeys</source><day>28</day><month>5</month><year>2019</year><volume>122</volume><fpage>29</fpage><lpage>78</lpage><pub-id pub-id-type="doi">10.3897/phytokeys.122.33032</pub-id></mixed-citation></tp:treatment-meta><tp:nomenclature><tp:taxon-name>
              <tp:taxon-name-part taxon-name-part-type="genus" reg="Calamagrostis">Calamagrostis</tp:taxon-name-part>
              <tp:taxon-name-part taxon-name-part-type="species" reg="planifolia">planifolia</tp:taxon-name-part>
            </tp:taxon-name><tp:taxon-authority>(Kunth) Trin. ex Steud., Nomencl. Bot. (ed. 2) 1: 251. 1840. Deyeuxia planifolia Kunth, Nov. Gen. Sp. (quarto ed.) 1: 145. 1815[1816]. Arundo planifolia (Kunth) Poir., Encycl. 4: 707. 1816.</tp:taxon-authority><tp:nomenclature-citation-list><tp:nomenclature-citation><tp:taxon-name>
                  <tp:taxon-name-part taxon-name-part-type="genus" reg="Calamagrostis"/>
                  <tp:taxon-name-part taxon-name-part-type="species" reg="planifolia"/>
                </tp:taxon-name><comment><bold>Type.</bold> PERU. In montanis Andinum Peruvianorum prope Guangamarca, 1250 hexap. [2286 m], 1833, Bonpland s.n. (holotype: P (P00729787 [image!]); isotype: BAA (BAA00001855 [image!]) fragm. ex P, P (P030106 [image!]) fragm., LE (LE-TRIN-1801.01!) fragm. ex Herb. Willd. 176). </comment></tp:nomenclature-citation><tp:nomenclature-citation><tp:taxon-name>
                  <tp:taxon-name-part taxon-name-part-type="genus" reg="Deyeuxia"/>
                  <tp:taxon-name-part taxon-name-part-type="species" reg="pubescens"/>
                </tp:taxon-name><comment>= <tp:taxon-name><tp:taxon-name-part taxon-name-part-type="genus" reg="Deyeuxia">Deyeuxia</tp:taxon-name-part><tp:taxon-name-part taxon-name-part-type="species" reg="pubescens">pubescens</tp:taxon-name-part></tp:taxon-name> Pilg., Bot. Jahrb. Syst. 25(5): 712. 1898, syn. nov. <tp:taxon-name><tp:taxon-name-part taxon-name-part-type="genus" reg="Calamagrostis">Calamagrostis</tp:taxon-name-part><tp:taxon-name-part taxon-name-part-type="species" reg="pubescens">pubescens</tp:taxon-name-part></tp:taxon-name> (Pilg.) Pilg., Bot. Jahrb. Syst. 42: 60. 1908, syn. nov. Type: COLOMBIA. [Crescit in monte ignivomo Pasto] Volcán de Pasto, 3400 m alt., 9 Dec. 1869, Stübel 389b (lectotype, designated by <xref ref-type="bibr" rid="B44">Vega and Rúgolo de Agrasar (2013</xref>: 28): BAA (BAA00000811 [image!]) fragm. ex B; isolectotype: US (US00406355!) fragm. ex B). </comment></tp:nomenclature-citation><tp:nomenclature-citation><tp:taxon-name>
                  <tp:taxon-name-part taxon-name-part-type="genus" reg="Calamagrostis"/>
                  <tp:taxon-name-part taxon-name-part-type="species" reg="pittieri"/>
                </tp:taxon-name><comment>= <tp:taxon-name><tp:taxon-name-part taxon-name-part-type="genus" reg="Calamagrostis">Calamagrostis</tp:taxon-name-part><tp:taxon-name-part taxon-name-part-type="species" reg="pittieri">pittieri</tp:taxon-name-part></tp:taxon-name> Hack., Oesterr. Bot. Z. 52(3): 108. 1902, syn. nov. Type: COSTA RICA. Cerro de Buena Vista, pres du sommit, [prope cacumen, Valle du General], 3100 m alt., 19 Jan. 1891, Pittier s.n. Pl. Costaric. Exs. 3359 (holotype: W (W19160029198 [image!]); isotypes: B, BR (BR0000006865702 [image!]), BAA (BAA00000766 [image!]) fragm. ex B). </comment></tp:nomenclature-citation></tp:nomenclature-citation-list></tp:nomenclature><tp:treatment-sec sec-type="comments" id="SECID0EPYAK"><title>Comments.</title><p><italic><tp:taxon-name><tp:taxon-name-part taxon-name-part-type="genus" reg="Calamagrostis">Calamagrostis</tp:taxon-name-part><tp:taxon-name-part taxon-name-part-type="species" reg="pittieri">pittieri</tp:taxon-name-part></tp:taxon-name></italic>, recorded for Costa Rica, Colombia and Venezuela (<xref ref-type="bibr" rid="B21">Morales Quirós 2003</xref>; <xref ref-type="bibr" rid="B13">Hokche et al. 2008</xref>; <xref ref-type="bibr" rid="B9">Giraldo-Cañas 2011</xref>, <xref ref-type="bibr" rid="B10">2013</xref>; <xref ref-type="bibr" rid="B11">Giraldo-Cañas et al. 2016</xref>) is synonymised under <italic><tp:taxon-name><tp:taxon-name-part taxon-name-part-type="genus" reg="Calamagrostis">Calamagrostis</tp:taxon-name-part><tp:taxon-name-part taxon-name-part-type="species" reg="planifolia">planifolia</tp:taxon-name-part></tp:taxon-name></italic> as no satisfactory characteristics were found to separate the two. Both have spikelets with florets bearing a pilose rachilla extension with hairs reaching from ¾ to passing the apex of the lemma, an awn inserted in the upper half of the lemma, 2 anthers that usually are short, ca. 1–1.4 mm long and leaf blades that are usually flat (sometimes drying convolute) with variable indumentum.</p><p><italic><tp:taxon-name><tp:taxon-name-part taxon-name-part-type="genus" reg="Calamagrostis">Calamagrostis</tp:taxon-name-part><tp:taxon-name-part taxon-name-part-type="species" reg="pubescens">pubescens</tp:taxon-name-part></tp:taxon-name></italic> was considered an endemic species to Colombia (<xref ref-type="bibr" rid="B10">Giraldo- Cañas 2013</xref>) and only known from the type specimen that was collected in southern Colombia from hills surrounding Pasto of departamento Narino. The B holotype was destroyed during World War II, with fragments only remaining at BAA and US. The BAA fragment consists of spikelets whose size and characteristics match <italic><tp:taxon-name><tp:taxon-name-part taxon-name-part-type="genus" reg="Calamagrostis">C.</tp:taxon-name-part><tp:taxon-name-part taxon-name-part-type="species" reg="planifolia">planifolia</tp:taxon-name-part></tp:taxon-name></italic> (Zulma Rúgolo de Agrasar, pers. comm.), and the description of vegetative characteristics in the protologue also matches <italic><tp:taxon-name><tp:taxon-name-part taxon-name-part-type="genus" reg="Calamagrostis">C.</tp:taxon-name-part><tp:taxon-name-part taxon-name-part-type="species" reg="planifolia">planifolia</tp:taxon-name-part></tp:taxon-name></italic> and so we consider <italic><tp:taxon-name><tp:taxon-name-part taxon-name-part-type="genus" reg="Calamagrostis">C.</tp:taxon-name-part><tp:taxon-name-part taxon-name-part-type="species" reg="pubescens">pubescens</tp:taxon-name-part></tp:taxon-name></italic> a synonym of <italic><tp:taxon-name><tp:taxon-name-part taxon-name-part-type="genus" reg="Calamagrostis">C.</tp:taxon-name-part><tp:taxon-name-part taxon-name-part-type="species" reg="planifolia">planifolia</tp:taxon-name-part></tp:taxon-name></italic>. Nevertheless, further study is needed for the <italic><tp:taxon-name><tp:taxon-name-part taxon-name-part-type="genus" reg="Calamagrostis">C.</tp:taxon-name-part><tp:taxon-name-part taxon-name-part-type="species" reg="planifolia">planifolia</tp:taxon-name-part></tp:taxon-name></italic> complex in Colombia and there are certain crucial characters, such as number of stamens that need to be verified in these taxa. The <italic><tp:taxon-name><tp:taxon-name-part taxon-name-part-type="genus" reg="Calamagrostis">C.</tp:taxon-name-part><tp:taxon-name-part taxon-name-part-type="species" reg="pubescens">pubescens</tp:taxon-name-part></tp:taxon-name></italic> BAA fragment lacked anthers (Zulma Rúgolo de Agrasar, pers. comm.) and <xref ref-type="bibr" rid="B26">Pilger (1898</xref>: 712) did not describe them.</p></tp:treatment-sec><ref-list><ref id="B44"><mixed-citation xmlns:xlink="http://www.w3.org/1999/xlink" xlink:type="simple"><person-group><name name-style="western"><surname>Vega</surname><given-names>AS</given-names></name><name name-style="western"><surname>Rúgolo de Agrasar</surname><given-names>ZE</given-names></name></person-group> (<year>2013</year>) <article-title>Lectotypifications in taxa of the genera <italic><tp:taxon-name><tp:taxon-name-part taxon-name-part-type="genus">Calamagrostis</tp:taxon-name-part></tp:taxon-name></italic>, <italic><tp:taxon-name><tp:taxon-name-part taxon-name-part-type="genus">Deyeuxia</tp:taxon-name-part></tp:taxon-name></italic>, and <italic><tp:taxon-name><tp:taxon-name-part taxon-name-part-type="genus">Digitaria</tp:taxon-name-part></tp:taxon-name></italic> (<tp:taxon-name><tp:taxon-name-part taxon-name-part-type="family">Poaceae</tp:taxon-name-part></tp:taxon-name>). Gayana.</article-title><source>Botánica</source><volume>70</volume>(<issue>1</issue>): <fpage>31</fpage>–<lpage>35</lpage>.</mixed-citation></ref><ref id="B21"><mixed-citation xmlns:xlink="http://www.w3.org/1999/xlink" xlink:type="simple"><person-group><name name-style="western"><surname>Morales-Quirós</surname><given-names>JF</given-names></name></person-group> (<year>2003</year>) <article-title><tp:taxon-name><tp:taxon-name-part taxon-name-part-type="family">Poaceae</tp:taxon-name-part></tp:taxon-name>.</article-title> In: <person-group><name name-style="western"><surname>Hammel</surname><given-names>BE</given-names></name><name name-style="western"><surname>Grayum</surname><given-names>MH</given-names></name><name name-style="western"><surname>Herrera-Mora</surname><given-names>C</given-names></name><name name-style="western"><surname>Zamora-Villalobos</surname><given-names>N</given-names></name></person-group> (<role>Eds</role>) <issue-title>Manual of Plants of Costa Rica.</issue-title><source>Monographs in Systematic Botany from the Missouri Botanical Garden 93(3)</source>, <fpage>598</fpage>–<lpage>821</lpage>.</mixed-citation></ref><ref id="B13"><mixed-citation xmlns:xlink="http://www.w3.org/1999/xlink" xlink:type="simple"><person-group><name name-style="western"><surname>Hokche</surname><given-names>O</given-names></name><name name-style="western"><surname>Berry</surname><given-names>PE</given-names></name><name name-style="western"><surname>Huber</surname><given-names>O</given-names></name></person-group> (<role>Eds</role>) (<year>2008</year>) Nuevo Catálogo de la Flora Vascular de Venezuela. Fundación Instituto Botánico de Venezuela, Caracas, 1–859.</mixed-citation></ref><ref id="B9"><mixed-citation xmlns:xlink="http://www.w3.org/1999/xlink" xlink:type="simple"><person-group><name name-style="western"><surname>Giraldo-Cañas</surname><given-names>D</given-names></name></person-group> (<year>2011</year>) <article-title>Catálogo de la familia <tp:taxon-name><tp:taxon-name-part taxon-name-part-type="family">Poaceae</tp:taxon-name-part></tp:taxon-name> en Colombia.</article-title><source>Darwiniana</source><volume>49</volume>: <fpage>139</fpage>–<lpage>247</lpage>.</mixed-citation></ref><ref id="B10"><mixed-citation xmlns:xlink="http://www.w3.org/1999/xlink" xlink:type="simple"><person-group><name name-style="western"><surname>Giraldo-Cañas</surname><given-names>D</given-names></name></person-group> (<year>2013</year>) Las gramíneas en Colombia: riqueza, distribución, endemismo, invasión, migración, usos y taxonomías populares. Biblioteca José Jerónimo Triana No. 26, 1–382.</mixed-citation></ref><ref id="B11"><mixed-citation xmlns:xlink="http://www.w3.org/1999/xlink" xlink:type="simple"><person-group><name name-style="western"><surname>Giraldo-Cañas</surname><given-names>D</given-names></name><name name-style="western"><surname>Londoño</surname><given-names>X</given-names></name><name name-style="western"><surname>Clark</surname><given-names>LG</given-names></name></person-group> (<year>2016</year>) <article-title><tp:taxon-name><tp:taxon-name-part taxon-name-part-type="family">Poaceae</tp:taxon-name-part></tp:taxon-name>.</article-title> In: <person-group><name name-style="western"><surname>Bernal</surname><given-names>R</given-names></name><name name-style="western"><surname>Gradstein</surname><given-names>SR</given-names></name><name name-style="western"><surname>Celis</surname><given-names>M</given-names></name></person-group> (<role>Eds</role>) <issue-title>Catálogo de plantas y líquenes de Colombia, vol.</issue-title><source>2. Instituto de Ciencias Naturales, Universidad Nacional de Colombia, Bogotá D.C.</source>, <fpage>2127</fpage>–<lpage>2205</lpage>.</mixed-citation></ref><ref id="B26"><mixed-citation xmlns:xlink="http://www.w3.org/1999/xlink" xlink:type="simple"><person-group><name name-style="western"><surname>Pilger</surname><given-names>RKF</given-names></name></person-group> (<year>1898</year>) <article-title><tp:taxon-name><tp:taxon-name-part taxon-name-part-type="kingdom">Plantae</tp:taxon-name-part></tp:taxon-name> Stübelianae novae, <tp:taxon-name><tp:taxon-name-part taxon-name-part-type="family">Gramineae</tp:taxon-name-part></tp:taxon-name>.</article-title><source>Botanische Jahrbücher für Systematik, Pflanzengeschichte und Pflanzengeographie</source><volume>25</volume>(<issue>5</issue>): <fpage>709</fpage>–<lpage>721</lpage>.</mixed-citation></ref></ref-list></tp:taxon-treatment>
