# Supplementary material for: Páramo Calamagrostis s.l. (Poaceae): An updated list and key to the species known or likely to occur in páramos of NW South America and southern Central America including two new species, one new variety and five new records for Colombia
Source: PhytoKeys. 2019 May 28;122:29–78. doi: 10.3897/phytokeys.122.33032 (PMC6548746; doi:10.3897/phytokeys.122.33032)
Supplement: XML Treatment for Calamagrostis macrophylla [file phytokeys.122.33032-treatment7.xml]

<!DOCTYPE tp:taxon-treatment
  PUBLIC "-//TaxonX//DTD Taxonomic Treatment Publishing DTD v0 20100105//EN" "tax-treatment-NSO.dtd">
<tp:taxon-treatment xmlns:tp="http://www.plazi.org/taxpub"><tp:treatment-meta><kwd-group><label>Taxon classification</label><kwd><named-content xmlns:xlink="http://www.w3.org/1999/xlink" content-type="kingdom">Plantae</named-content></kwd><kwd><named-content xmlns:xlink="http://www.w3.org/1999/xlink" content-type="order">Poales</named-content></kwd><kwd><named-content xmlns:xlink="http://www.w3.org/1999/xlink" content-type="family">Poaceae</named-content></kwd></kwd-group><mixed-citation publication-type="journal"><person-group><name><surname>Sylvester</surname><given-names>Steven P.</given-names></name><name><surname>Soreng</surname><given-names>Robert J.</given-names></name><name><surname>Bravo-Pedraza</surname><given-names>William J.</given-names></name><name><surname>Cuta-Alarcon</surname><given-names>Lia E.</given-names></name><name><surname>Giraldo-Cañas</surname><given-names>Diego</given-names></name><name><surname>Aguilar-Cano</surname><given-names>Jose</given-names></name><name><surname>Peterson</surname><given-names>Paul M.</given-names></name></person-group><article-title>Páramo <italic><tp:taxon-name><tp:taxon-name-part taxon-name-part-type="genus" reg="Calamagrostis">Calamagrostis</tp:taxon-name-part></tp:taxon-name></italic> s.l. (<tp:taxon-name><tp:taxon-name-part taxon-name-part-type="family">Poaceae</tp:taxon-name-part></tp:taxon-name>): An updated list and key to the species known or likely to occur in páramos of NW South America and southern Central America including two new species, one new variety and five new records for Colombia</article-title><source>PhytoKeys</source><day>28</day><month>5</month><year>2019</year><volume>122</volume><fpage>29</fpage><lpage>78</lpage><pub-id pub-id-type="doi">10.3897/phytokeys.122.33032</pub-id></mixed-citation></tp:treatment-meta><tp:nomenclature><tp:taxon-name>
              <tp:taxon-name-part taxon-name-part-type="genus" reg="Calamagrostis">Calamagrostis</tp:taxon-name-part>
              <tp:taxon-name-part taxon-name-part-type="species" reg="macrophylla">macrophylla</tp:taxon-name-part>
            </tp:taxon-name><tp:taxon-authority>(Pilg.) Pilg., Bot. Jahrb. Syst. 42: 60. 1908. Deyeuxia macrophylla Pilg., Bot. Jahrb. Syst. 25(5): 711–712. 1898.</tp:taxon-authority><tp:nomenclature-citation-list><tp:nomenclature-citation><tp:taxon-name>
                  <tp:taxon-name-part taxon-name-part-type="genus" reg="Calamagrostis"/>
                  <tp:taxon-name-part taxon-name-part-type="species" reg="macrophylla"/>
                </tp:taxon-name><comment><bold>Type.</bold> ECUADOR. Pinchincha: Verdecuchu, Aug. 1879 [7 Aug. 1870], A. Stübel 34 (lectotype, designated by <xref ref-type="bibr" rid="B44">Vega and Rúgolo de Agrasar (2013</xref>: 27): BAA (BAA00000810 [image!] fragm. ex B; isolectotypes: S (S-R-823 [image!]) fragm., US (US00153721!, US00133532!)). </comment></tp:nomenclature-citation><tp:nomenclature-citation><tp:taxon-name>
                  <tp:taxon-name-part taxon-name-part-type="genus" reg="Calamagrostis"/>
                  <tp:taxon-name-part taxon-name-part-type="species" reg="macrophylla"/>
                </tp:taxon-name><comment>= <tp:taxon-name><tp:taxon-name-part taxon-name-part-type="genus" reg="Deyeuxia">Deyeuxia</tp:taxon-name-part><tp:taxon-name-part taxon-name-part-type="species" reg="macrostachya">macrostachya</tp:taxon-name-part></tp:taxon-name> Sodiro, Revista Col. Nac. Vicente Rocafuerte 12: 64. 1930, syn. nov. Type: ECUADOR. In pasq. M. Chimbarazo [En los pajonales de los montes Pichincha y Chimborazo], Nov. [Dec.] 1890, L. Sodiro 265 [s.n.] (lectotype, designated here: US (US00406351!); isolectotype: S (S-R-1460 [image!])). </comment></tp:nomenclature-citation></tp:nomenclature-citation-list></tp:nomenclature><tp:treatment-sec sec-type="comments" id="SECID0E15AK"><title>Comments.</title><p><italic><tp:taxon-name><tp:taxon-name-part taxon-name-part-type="genus" reg="Deyeuxia">Deyeuxia</tp:taxon-name-part><tp:taxon-name-part taxon-name-part-type="species" reg="macrostachya">macrostachya</tp:taxon-name-part></tp:taxon-name></italic> is known only from the type specimen collected by Sodiro in páramo grasslands close to mount Pichincha and Chimborazo, Ecuador. We found no noticeable differences between this and Pilgers specimens. The large, lax panicle with semiverticillate branches, similar spikelet morphology including the lemma apex bifid with aristulate teeth and rachilla hairs only reaching the apex of the palea, support <italic><tp:taxon-name><tp:taxon-name-part taxon-name-part-type="genus" reg="Deyeuxia">D.</tp:taxon-name-part><tp:taxon-name-part taxon-name-part-type="species" reg="macrostachya">macrostachya</tp:taxon-name-part></tp:taxon-name></italic> being synonymised under <italic><tp:taxon-name><tp:taxon-name-part taxon-name-part-type="genus" reg="Calamagrostis">C.</tp:taxon-name-part><tp:taxon-name-part taxon-name-part-type="species" reg="macrophylla">macrophylla</tp:taxon-name-part></tp:taxon-name></italic>.</p></tp:treatment-sec><ref-list><ref id="B44"><mixed-citation xmlns:xlink="http://www.w3.org/1999/xlink" xlink:type="simple"><person-group><name name-style="western"><surname>Vega</surname><given-names>AS</given-names></name><name name-style="western"><surname>Rúgolo de Agrasar</surname><given-names>ZE</given-names></name></person-group> (<year>2013</year>) <article-title>Lectotypifications in taxa of the genera <italic><tp:taxon-name><tp:taxon-name-part taxon-name-part-type="genus">Calamagrostis</tp:taxon-name-part></tp:taxon-name></italic>, <italic><tp:taxon-name><tp:taxon-name-part taxon-name-part-type="genus">Deyeuxia</tp:taxon-name-part></tp:taxon-name></italic>, and <italic><tp:taxon-name><tp:taxon-name-part taxon-name-part-type="genus">Digitaria</tp:taxon-name-part></tp:taxon-name></italic> (<tp:taxon-name><tp:taxon-name-part taxon-name-part-type="family">Poaceae</tp:taxon-name-part></tp:taxon-name>). Gayana.</article-title><source>Botánica</source><volume>70</volume>(<issue>1</issue>): <fpage>31</fpage>–<lpage>35</lpage>.</mixed-citation></ref></ref-list></tp:taxon-treatment>
