# Supplementary material for: Páramo Calamagrostis s.l. (Poaceae): An updated list and key to the species known or likely to occur in páramos of NW South America and southern Central America including two new species, one new variety and five new records for Colombia
Source: PhytoKeys. 2019 May 28;122:29–78. doi: 10.3897/phytokeys.122.33032 (PMC6548746; doi:10.3897/phytokeys.122.33032)
Supplement: XML Treatment for Deschampsia podophora [file phytokeys.122.33032-treatment10.xml]

<!DOCTYPE tp:taxon-treatment
  PUBLIC "-//TaxonX//DTD Taxonomic Treatment Publishing DTD v0 20100105//EN" "tax-treatment-NSO.dtd">
<tp:taxon-treatment xmlns:tp="http://www.plazi.org/taxpub"><tp:treatment-meta><kwd-group><label>Taxon classification</label><kwd><named-content xmlns:xlink="http://www.w3.org/1999/xlink" content-type="kingdom">Plantae</named-content></kwd><kwd><named-content xmlns:xlink="http://www.w3.org/1999/xlink" content-type="order">Poales</named-content></kwd><kwd><named-content xmlns:xlink="http://www.w3.org/1999/xlink" content-type="family">Poaceae</named-content></kwd></kwd-group><mixed-citation publication-type="journal"><person-group><name><surname>Sylvester</surname><given-names>Steven P.</given-names></name><name><surname>Soreng</surname><given-names>Robert J.</given-names></name><name><surname>Bravo-Pedraza</surname><given-names>William J.</given-names></name><name><surname>Cuta-Alarcon</surname><given-names>Lia E.</given-names></name><name><surname>Giraldo-Cañas</surname><given-names>Diego</given-names></name><name><surname>Aguilar-Cano</surname><given-names>Jose</given-names></name><name><surname>Peterson</surname><given-names>Paul M.</given-names></name></person-group><article-title>Páramo <italic><tp:taxon-name><tp:taxon-name-part taxon-name-part-type="genus" reg="Calamagrostis">Calamagrostis</tp:taxon-name-part></tp:taxon-name></italic> s.l. (<tp:taxon-name><tp:taxon-name-part taxon-name-part-type="family">Poaceae</tp:taxon-name-part></tp:taxon-name>): An updated list and key to the species known or likely to occur in páramos of NW South America and southern Central America including two new species, one new variety and five new records for Colombia</article-title><source>PhytoKeys</source><day>28</day><month>5</month><year>2019</year><volume>122</volume><fpage>29</fpage><lpage>78</lpage><pub-id pub-id-type="doi">10.3897/phytokeys.122.33032</pub-id></mixed-citation></tp:treatment-meta><tp:nomenclature><tp:taxon-name>
              <tp:taxon-name-part taxon-name-part-type="genus" reg="Deschampsia">Deschampsia</tp:taxon-name-part>
              <tp:taxon-name-part taxon-name-part-type="species" reg="podophora">podophora</tp:taxon-name-part>
            </tp:taxon-name><tp:taxon-authority>(Pilg.) Saarela, PhytoKeys 87: 90. 2017. Deyeuxia podophora (Pilg.) Sodiro, Rev. Col. Nac. Vicente Rocafuerte 11: 79. 1930. Calamagrostis podophora Pilg., Bot. Jahrb. Syst. 42 (1): 66. 1908.</tp:taxon-authority></tp:nomenclature><tp:treatment-sec sec-type="material" id="SECID0E3CCK"><title>Type.</title><p>PERU. Junín: Berge Westlich von Huacapistana [Prov. Tarma, in montibus prope Huacapistana ad occid. in stepposis], 3500 m alt., 18 Jan. 1903, A. Weberbauer 2231 (lectotype, designated by <xref ref-type="bibr" rid="B44">Vega and Rúgolo de Agrasar (2013</xref>: 28): BAA (BAA00000767 [image!]) fragm. ex B; isolectotype: US (US00149282!)).</p></tp:treatment-sec><tp:treatment-sec sec-type="description" id="SECID0EGDCK"><title>Description.</title><p><bold>Tufted perennial</bold> with vertical rhizomes forming short solitary tufts to medium-sized tussocks, with leaf blades mostly basal with inflorescences usually greatly exerted from basal foliage or both basal and cauline with some cauline blades often surpassing the inflorescence. <bold>Tillers</bold> intravaginal. <bold>Culms</bold> 20–75(–110) cm tall, to 3 mm wide, erect, striate, nodes and internodes terete, smooth and lustrous; nodes hidden in the sheaths with no nodes exposed at flowering; uppermost internodes 20–32.5 cm long, as long or longer than the sheath. <bold>Sheaths</bold> striate; <bold>flag leaf sheaths</bold> 22–38 cm long; <bold>upper culm sheaths</bold> lax, glabrous and smooth; <bold>basal leaf sheaths</bold> 4.5–20 cm long, longer than the internodes, glabrous and smooth. <bold>Ligules</bold> not stipulate; <bold>upper culm ligules</bold> 7.5–22 mm long, strongly decurrent with the sheaths, long acuminate, membranous to slightly coriaceous, without notable lateral keels, apices entire, erose or narrowly bifid, sometimes fimbriate, abaxial surface smooth; <bold>ligules of innovations</bold> 4–15(–20) mm long, slightly to strongly and broadly decurrent with the sheaths, long acuminate, membranous to slightly coriaceous, lateral keels sometimes notable, apices entire or a narrow bifid point, sometimes slightly erose, abaxial surface smooth or sometimes slightly scabrous at the apex. <bold>Leaf blades</bold> (2.5–)5–22 cm long, 0.6–7 mm wide when opened out, flat, conduplicate or involute/convolute and filiform and cylindrical to subelliptical in outline, sometimes opening out to become flat at their apices, straight and erect to slightly curved, glabrous, isomorphic or more or less dimorphic, when dimorphic those of the innovations filiform and cylindrical to subelliptic in outline while those of the upper flowering culm are usually wider and flat, conduplicate or convolute towards the apices, abaxially smooth, adaxially smooth or lightly scaberulous along the veins, sometimes becoming densely scabrous towards the apex, edges smooth or slightly scaberulous, veins usually pronounced, numerous and tightly packed, apex obtuse to slightly pungent; <bold>flag leaf blades</bold> 2.9–6 cm long, 2–7 mm wide when opened out. <bold>Panicles</bold> 10–25 cm long, 3–8 cm wide, open to slightly condensed, oval, greenish-purple with spikelets tending to be laxly glomerate on the distal half of the inflorescence branches with the proximal half usually lacking spikelets, largely exerted to moderately included in the uppermost sheath and/or blade; <bold>main panicle axis</bold> terete to slightly compressed, usually with a narrow groove running down both sides, glabrous, smooth to lightly scaberulous, internodes tending to be long, lower internode 3–11.5 cm long; <bold>panicle branches</bold> 1.5–8 cm long, bearing 10 to over 50 spikelets per branch, flexuous, spreading, pendulous or divergent at a 45° angle to slightly ascending, verticillate in clusters of 2 or 3, terete or slightly grooved, glabrous, almost smooth to scabrous; <bold>pedicels</bold> 0.5–2.5 mm long, usually shorter than the spikelets, glabrous, lightly to densely scabrous. <bold>Spikelets</bold> 1-flowered, sometimes with a rudimentary floret at the apex of the rachilla that appears like a slightly broader section of the rachilla covered in sparse diminute hairs, not strongly laterally compressed, disarticulating above the glumes with the florets disarticulating from the apex of the extended rachilla internode, this remaining attached to the glumes. <bold>Glumes</bold> 3.5–5.5 mm long, subequal, the lower glume 0.2–0.6 mm shorter than the upper glume, lanceolate, membranous, purplish-green, lustrous, smooth or sometimes lightly scabrous throughout the keel of the upper glume; <bold>lower glumes</bold> 1-veined, apex acuminate or bidentate, less frequently finely denticulate or erose; <bold>upper glumes</bold> 3-veined, lateral veins either short &lt; ½ length of glume or reaching from ½ to 2/3 the length of the glume, apex usually acuminate, sometimes finely denticulate. <bold>Floret</bold> stipitate, much shorter than the glumes, never passing the apex of the lower glume. <bold>Lowermost rachilla internode</bold> 0.4–0.7 mm long, prolonged between the glumes and the floret, often slightly geniculate at its apex and bent in a ca. 30°–45° angle, slightly dilated at its apex, usually glabrous, less often with a few long hairs ca. 0.7 mm long emerging from it, smooth. <bold>Lemmas</bold> 2.4–3.5 mm long, of the same consistency as the glumes, light green with purple tinges towards apex, becoming golden at maturity, glabrous, smooth with the keel apex rarely scaberulous, apex truncate and denticulate, usually with 4 clearly distinguished teeth, 0.3–0.5 mm long and erose between the teeth, 5-veined, veins not evident; awns 1.5–4 mm long, sometimes absent, inserted in the middle or lower third of the lemma, usually as long as the lemma or passing the glume apex by as much as 1.5 mm. <bold>Paleas</bold> 0.5–0.8 mm shorter than the lemma, of the same consistency and colour, keels sparsely scabrous and notable, apex bidentate or 4-dentate. <bold>Callus</bold> rounded, short, with a basal tuft of hairs 0.5–2.2 mm long, reaching from 1/3 the length of the lemma to almost the lemma apex. <bold>Rachilla</bold> 1.5–2.5 mm long, reaching from 2/3 to 4/5 the length of the lemma, with copious short to medium-sized hairs 0.5–1.4 mm long, the hairs reaching from 4/5 to sometimes passing the apex of the lemma, apex of rachilla sometimes clavate. <bold>Lodicules</bold> 2, ca. 0.5 mm long, membranous, acute. <bold>Stamens</bold> 3, anthers (0.7–)1.2–1.9 mm long. <bold>Ovary</bold> ca. 0.5 mm long, small, styles 2, stigmas plumose, short. <bold>Caryopses</bold> 1–1.4 mm long, dorsally slightly gibbose, surcus not noticeable, embryo short, hilum basal, oval; <bold>endosperm</bold> dry.</p></tp:treatment-sec><tp:treatment-sec sec-type="distribution" id="SECID0EKFCK"><title>Distribution and ecology.</title><p>Colombia, Ecuador, Peru, Venezuela. The ecology of this species is distinct compared to many <italic><tp:taxon-name><tp:taxon-name-part taxon-name-part-type="genus" reg="Calamagrostis">Calamagrostis</tp:taxon-name-part></tp:taxon-name></italic> s.l. species as it is usually found in very damp, swamp-like conditions by the side of high-elevation lakes or watercourses in Andean páramo or jalca vegetation, less often in humid open páramo.</p></tp:treatment-sec><tp:treatment-sec sec-type="material" id="SECID0EXFCK"><title>Other specimens examined.</title><p>COLOMBIA. <bold>Boyacá</bold>: Below Las Playas de Ritacuba in the Cocuy mountains above Guican, on the banks of a fast-flowing stream coming off the snow fields and passing through thinly vegetated moraine covered country, 4100 m alt., 24 Jun. 1984, J.R.I. Wood 4457 (K). <bold>Cauca</bold>: Purace National Park, Laguna de San Rafael, in open boggy páramo in the lake basin, particularly in banks by ditches, 3300 m alt., 6 Apr. 1985, J.R.I. Wood 4803 (K); Volcan Purace, above Pilimbala, frequent in bog pools in high páramo, 3700–4000 m alt., 5 Apr. 1985, J.R.I. Wood 4787 (K).</p><p>ECUADOR. <bold>Pichincha</bold>: road Olmedo-Laguna San Marcos, W of the pass, 0°5'N; 78°1–2'W, 3600 m alt., 10 Jul. 1980, B. Øllgaard et al. 34406 (K); Along road to Refugio, Volcan Cayembe, páramo and swamp, <named-content xmlns:xlink="http://www.w3.org/1999/xlink" content-type="dwc:verbatimCoordinates" xlink:type="simple"><named-content content-type="geo-json" specific-use="{&#34;type&#34;:&#34;Point&#34;,&#34;coordinates&#34;:[-77.900000,-0.066667]}" id="NCID0EIGCK" xlink:type="simple">00°04'S; 77°54'W</named-content></named-content>, 4300 m alt., 2 Mar. 1988, S. Renvoize 70510 (K). <bold>Napo</bold>: Eastern Cordillera, Llanganati Mountains, by Lake Aucacocha, on stream sides in bog, forming large tussocks up to 20 cm across, 3750 m alt., 16 Aug. 1969, P.J. Edwards 127 (K); Eastern Cordillera, Llanganati Mountains, by Lake Aucacocha, growing in the wettest area of the bog, in clusters of tufts, sheath bases submerged in peat, 3700 m alt., Aug. 1969, P.J. Edwards 62 (K).</p></tp:treatment-sec><tp:treatment-sec sec-type="notes" id="SECID0EPGCK"><title>Notes.</title><p><italic><tp:taxon-name><tp:taxon-name-part taxon-name-part-type="genus" reg="Deschampsia">Deschampsia</tp:taxon-name-part><tp:taxon-name-part taxon-name-part-type="species" reg="podophora">podophora</tp:taxon-name-part></tp:taxon-name></italic> has been traditionally treated as belonging to <tp:taxon-name><tp:taxon-name-part taxon-name-part-type="genus" reg="Calamagrostis">Calamagrostis</tp:taxon-name-part><tp:taxon-name-part taxon-name-part-type="infraspecific-rank">subsect.</tp:taxon-name-part><tp:taxon-name-part taxon-name-part-type="subsection" reg="Stylagrostis">Stylagrostis</tp:taxon-name-part></tp:taxon-name> due to the presence of an extended rachilla internode between the glumes and the floret. <italic><tp:taxon-name><tp:taxon-name-part taxon-name-part-type="genus" reg="Deschampsia">Deschampsia</tp:taxon-name-part><tp:taxon-name-part taxon-name-part-type="species" reg="podophora">podophora</tp:taxon-name-part></tp:taxon-name></italic> is closely related to <italic><tp:taxon-name><tp:taxon-name-part taxon-name-part-type="genus" reg="Deschampsia">D.</tp:taxon-name-part><tp:taxon-name-part taxon-name-part-type="species" reg="parodiana">parodiana</tp:taxon-name-part></tp:taxon-name></italic> (=<italic><tp:taxon-name><tp:taxon-name-part taxon-name-part-type="genus" reg="Calamagrostis">Calamagrostis</tp:taxon-name-part><tp:taxon-name-part taxon-name-part-type="species" reg="ligulata">ligulata</tp:taxon-name-part></tp:taxon-name></italic>) and has been placed as a synonym of this in previous works (<xref ref-type="bibr" rid="B6">Escalona 1988a</xref>, <xref ref-type="bibr" rid="B7">1988b</xref>; <xref ref-type="bibr" rid="B43">Tovar 1993</xref>; <xref ref-type="bibr" rid="B20">Luteyn 1999</xref>; <xref ref-type="bibr" rid="B1">Bono 2010</xref>; <xref ref-type="bibr" rid="B2">Briceño 2010</xref>). The principal differentiating characters that separate <italic><tp:taxon-name><tp:taxon-name-part taxon-name-part-type="genus" reg="Deschampsia">Deschampsia</tp:taxon-name-part><tp:taxon-name-part taxon-name-part-type="species" reg="parodiana">parodiana</tp:taxon-name-part></tp:taxon-name></italic> from <italic><tp:taxon-name><tp:taxon-name-part taxon-name-part-type="genus" reg="Deschampsia">D.</tp:taxon-name-part><tp:taxon-name-part taxon-name-part-type="species" reg="podophora">podophora</tp:taxon-name-part></tp:taxon-name></italic> are the smaller anthers, 0.4–0.5 mm long (vs. (0.7–)1.2–1.5(–1.9) mm long in <italic><tp:taxon-name><tp:taxon-name-part taxon-name-part-type="genus" reg="Deschampsia">D.</tp:taxon-name-part><tp:taxon-name-part taxon-name-part-type="species" reg="podophora">podophora</tp:taxon-name-part></tp:taxon-name></italic>) and the shorter rachilla, 1–1.2 mm long, that is sparsely pilose with hairs not usually reaching the apex of the palea (vs. (1.2–)1.4–2.5 mm long, with copious hairs that usually surpass the lemma in <italic><tp:taxon-name><tp:taxon-name-part taxon-name-part-type="genus" reg="Deschampsia">D.</tp:taxon-name-part><tp:taxon-name-part taxon-name-part-type="species" reg="podophora">podophora</tp:taxon-name-part></tp:taxon-name></italic>). Characters of shape and density of the inflorescence mentioned in <xref ref-type="bibr" rid="B17">Laegaard (1998</xref>: 27) were found to be not good for differentiating the two species. While <italic><tp:taxon-name><tp:taxon-name-part taxon-name-part-type="genus" reg="Deschampsia">D.</tp:taxon-name-part><tp:taxon-name-part taxon-name-part-type="species" reg="parodiana">parodiana</tp:taxon-name-part></tp:taxon-name></italic> only has a lax open inflorescence with long pendant branches and spikelets glomerate on the distal part of the branches, <italic><tp:taxon-name><tp:taxon-name-part taxon-name-part-type="genus" reg="Deschampsia">D.</tp:taxon-name-part><tp:taxon-name-part taxon-name-part-type="species" reg="podophora">podophora</tp:taxon-name-part></tp:taxon-name></italic> exhibits both denser semi-spikelike inflorescences with inflorescence branches having spikelets from the base as well as open inflorescences with pendulous branches and spikelets glomerate on the distal part of the branches like that of <italic><tp:taxon-name><tp:taxon-name-part taxon-name-part-type="genus" reg="Deschampsia">D.</tp:taxon-name-part><tp:taxon-name-part taxon-name-part-type="species" reg="parodiana">parodiana</tp:taxon-name-part></tp:taxon-name></italic>.</p><p>Some specimens from Colombia were found to be generally larger than those from Ecuador, in terms of the number and length of the culms with mainly cauline leaf blades that were longer and wider. These specimens had a habit appearance similar to var. <tp:taxon-name><tp:taxon-name-part taxon-name-part-type="genus" reg="Deschampsia"/><tp:taxon-name-part taxon-name-part-type="species" reg="podophora"/><tp:taxon-name-part taxon-name-part-type="variety" reg="mutica">mutica</tp:taxon-name-part></tp:taxon-name> being larger tussock-forming plants with multiple culms and inflorescences held within sheaths.</p></tp:treatment-sec><ref-list><ref id="B44"><mixed-citation xmlns:xlink="http://www.w3.org/1999/xlink" xlink:type="simple"><person-group><name name-style="western"><surname>Vega</surname><given-names>AS</given-names></name><name name-style="western"><surname>Rúgolo de Agrasar</surname><given-names>ZE</given-names></name></person-group> (<year>2013</year>) <article-title>Lectotypifications in taxa of the genera <italic><tp:taxon-name><tp:taxon-name-part taxon-name-part-type="genus">Calamagrostis</tp:taxon-name-part></tp:taxon-name></italic>, <italic><tp:taxon-name><tp:taxon-name-part taxon-name-part-type="genus">Deyeuxia</tp:taxon-name-part></tp:taxon-name></italic>, and <italic><tp:taxon-name><tp:taxon-name-part taxon-name-part-type="genus">Digitaria</tp:taxon-name-part></tp:taxon-name></italic> (<tp:taxon-name><tp:taxon-name-part taxon-name-part-type="family">Poaceae</tp:taxon-name-part></tp:taxon-name>). Gayana.</article-title><source>Botánica</source><volume>70</volume>(<issue>1</issue>): <fpage>31</fpage>–<lpage>35</lpage>.</mixed-citation></ref><ref id="B6"><mixed-citation xmlns:xlink="http://www.w3.org/1999/xlink" xlink:type="simple"><person-group><name name-style="western"><surname>Escalona</surname><given-names>FD</given-names></name></person-group> (<year>1988a</year>) Systematics of <tp:taxon-name><tp:taxon-name-part taxon-name-part-type="genus">Calamagrostis</tp:taxon-name-part><tp:taxon-name-part taxon-name-part-type="infraspecific-rank">section</tp:taxon-name-part><tp:taxon-name-part taxon-name-part-type="section">Deyeuxia</tp:taxon-name-part></tp:taxon-name>, subsection <tp:taxon-name><tp:taxon-name-part taxon-name-part-type="subsection">Stylagrostis</tp:taxon-name-part></tp:taxon-name>, (<tp:taxon-name><tp:taxon-name-part taxon-name-part-type="family">Poaceae</tp:taxon-name-part></tp:taxon-name>: <tp:taxon-name><tp:taxon-name-part taxon-name-part-type="subfamily">Pooideae</tp:taxon-name-part></tp:taxon-name>). PhD. Thesis, Iowa State University, U.S.A.</mixed-citation></ref><ref id="B7"><mixed-citation xmlns:xlink="http://www.w3.org/1999/xlink" xlink:type="simple"><person-group><name name-style="western"><surname>Escalona</surname><given-names>FD</given-names></name></person-group> (<year>1988b</year>) <article-title><tp:taxon-name><tp:taxon-name-part taxon-name-part-type="subsection">Stylagrostis</tp:taxon-name-part></tp:taxon-name> a new subsection of genus <tp:taxon-name><tp:taxon-name-part taxon-name-part-type="genus">Calamagrostis</tp:taxon-name-part></tp:taxon-name> (<tp:taxon-name><tp:taxon-name-part taxon-name-part-type="family">Poaceae</tp:taxon-name-part></tp:taxon-name>: <tp:taxon-name><tp:taxon-name-part taxon-name-part-type="subfamily">Pooideae</tp:taxon-name-part></tp:taxon-name>) and three new species from Colombia, Ecuador and Venezuela.</article-title><source>Phytologia</source><volume>65</volume>(<issue>5</issue>): <fpage>337</fpage>–<lpage>347</lpage>. <ext-link xlink:type="simple" ext-link-type="doi" xlink:href="10.5962/bhl.part.13488">https://doi.org/10.5962/bhl.part.13488</ext-link></mixed-citation></ref><ref id="B43"><mixed-citation xmlns:xlink="http://www.w3.org/1999/xlink" xlink:type="simple"><person-group><name name-style="western"><surname>Tovar</surname><given-names>O</given-names></name></person-group> (<year>1993</year>) <article-title>Las Gramíneas (<tp:taxon-name><tp:taxon-name-part taxon-name-part-type="family">Poaceae</tp:taxon-name-part></tp:taxon-name>) del Perú.</article-title><source>Ruizia</source><volume>13</volume>: <fpage>1</fpage>–<lpage>480</lpage>.</mixed-citation></ref><ref id="B20"><mixed-citation xmlns:xlink="http://www.w3.org/1999/xlink" xlink:type="simple"><person-group><name name-style="western"><surname>Luteyn</surname><given-names>JL</given-names></name></person-group> (<year>1999</year>) Páramos, a checklist of plant diversity, geographical distribution, and botanical literature. Memoirs of the New York Botanical Garden 84: viii–xv, 1–278.</mixed-citation></ref><ref id="B1"><mixed-citation xmlns:xlink="http://www.w3.org/1999/xlink" xlink:type="simple"><person-group><name name-style="western"><surname>Bono</surname><given-names>G</given-names></name></person-group> (<year>2010</year>) <article-title><tp:taxon-name><tp:taxon-name-part taxon-name-part-type="family">Poaceae</tp:taxon-name-part></tp:taxon-name>.</article-title> In: <person-group><name name-style="western"><surname>Bono</surname><given-names>G</given-names></name></person-group> (<role>Ed.</role>) <issue-title>Catálogo de la Flora y Vegetación de los Valles de la Vertiente Occidental de los Andes de la Cordillera de Mérida.</issue-title><source>Universita degle Studi di Firenze, Firenze</source>, <fpage>127</fpage>–<lpage>154</lpage>.</mixed-citation></ref><ref id="B2"><mixed-citation xmlns:xlink="http://www.w3.org/1999/xlink" xlink:type="simple"><person-group><name name-style="western"><surname>Briceño</surname><given-names>B</given-names></name></person-group> (<year>2010</year>) <article-title>Capitulo XXI Familia <tp:taxon-name><tp:taxon-name-part taxon-name-part-type="family">Poaceae</tp:taxon-name-part></tp:taxon-name> (R.Br.) Barnhart (<tp:taxon-name><tp:taxon-name-part taxon-name-part-type="family">Gramineae</tp:taxon-name-part></tp:taxon-name>).</article-title> In: <person-group><name name-style="western"><surname>Morillo</surname><given-names>GN</given-names></name><name name-style="western"><surname>Briceño</surname><given-names>B</given-names></name><name name-style="western"><surname>Silva</surname><given-names>JF</given-names></name></person-group> (<role>Eds</role>) <issue-title>Botánica y Ecología de las Monocotiledóneas de los Páramos en Venezuela, vol.</issue-title><source>2. Centro Editorial Litoramma C. A., Merida</source>, <fpage>599</fpage>–<lpage>711</lpage>.</mixed-citation></ref><ref id="B17"><mixed-citation xmlns:xlink="http://www.w3.org/1999/xlink" xlink:type="simple"><person-group><name name-style="western"><surname>Laegaard</surname><given-names>S</given-names></name></person-group> (<year>1998</year>) <article-title>New species and names in Ecuadorian grasses (<tp:taxon-name><tp:taxon-name-part taxon-name-part-type="family">Poaceae</tp:taxon-name-part></tp:taxon-name>).</article-title><source>Novon</source><volume>8</volume>(<issue>1</issue>): <fpage>23</fpage>–<lpage>30</lpage>. <ext-link xlink:type="simple" ext-link-type="doi" xlink:href="10.2307/3391886">https://doi.org/10.2307/3391886</ext-link></mixed-citation></ref></ref-list></tp:taxon-treatment>
