# Supplementary material for: Páramo Calamagrostis s.l. (Poaceae): An updated list and key to the species known or likely to occur in páramos of NW South America and southern Central America including two new species, one new variety and five new records for Colombia
Source: PhytoKeys. 2019 May 28;122:29–78. doi: 10.3897/phytokeys.122.33032 (PMC6548746; doi:10.3897/phytokeys.122.33032)
Supplement: XML Treatment for Calamagrostis cf. carchiensis [file phytokeys.122.33032-treatment12.xml]

<!DOCTYPE tp:taxon-treatment
  PUBLIC "-//TaxonX//DTD Taxonomic Treatment Publishing DTD v0 20100105//EN" "tax-treatment-NSO.dtd">
<tp:taxon-treatment xmlns:tp="http://www.plazi.org/taxpub"><tp:treatment-meta><kwd-group><label>Taxon classification</label><kwd><named-content xmlns:xlink="http://www.w3.org/1999/xlink" content-type="kingdom">Plantae</named-content></kwd><kwd><named-content xmlns:xlink="http://www.w3.org/1999/xlink" content-type="order">Poales</named-content></kwd><kwd><named-content xmlns:xlink="http://www.w3.org/1999/xlink" content-type="family">Poaceae</named-content></kwd></kwd-group><mixed-citation publication-type="journal"><person-group><name><surname>Sylvester</surname><given-names>Steven P.</given-names></name><name><surname>Soreng</surname><given-names>Robert J.</given-names></name><name><surname>Bravo-Pedraza</surname><given-names>William J.</given-names></name><name><surname>Cuta-Alarcon</surname><given-names>Lia E.</given-names></name><name><surname>Giraldo-Cañas</surname><given-names>Diego</given-names></name><name><surname>Aguilar-Cano</surname><given-names>Jose</given-names></name><name><surname>Peterson</surname><given-names>Paul M.</given-names></name></person-group><article-title>Páramo <italic><tp:taxon-name><tp:taxon-name-part taxon-name-part-type="genus" reg="Calamagrostis">Calamagrostis</tp:taxon-name-part></tp:taxon-name></italic> s.l. (<tp:taxon-name><tp:taxon-name-part taxon-name-part-type="family">Poaceae</tp:taxon-name-part></tp:taxon-name>): An updated list and key to the species known or likely to occur in páramos of NW South America and southern Central America including two new species, one new variety and five new records for Colombia</article-title><source>PhytoKeys</source><day>28</day><month>5</month><year>2019</year><volume>122</volume><fpage>29</fpage><lpage>78</lpage><pub-id pub-id-type="doi">10.3897/phytokeys.122.33032</pub-id></mixed-citation></tp:treatment-meta><tp:nomenclature><tp:taxon-name>
              <tp:taxon-name-part taxon-name-part-type="genus" reg="Calamagrostis">Calamagrostis</tp:taxon-name-part>
              <tp:taxon-name-part taxon-name-part-type="uncertainty-rank">cf.</tp:taxon-name-part>
              <tp:taxon-name-part taxon-name-part-type="species" reg="carchiensis">carchiensis</tp:taxon-name-part>
            </tp:taxon-name><tp:taxon-authority>Lægaard, Novon 8(1): 23–25, f. 1A. 1998.</tp:taxon-authority><xref ref-type="fig" rid="F4">Fig. 4</xref></tp:nomenclature><tp:treatment-sec sec-type="material" id="SECID0ER2CK"><title>Type.</title><p>ECUADOR. Napo [Sucumbíos]: Páramo de Mirador above Cocha Seca, lower páramo zone, burned, <named-content xmlns:xlink="http://www.w3.org/1999/xlink" content-type="dwc:verbatimCoordinates" xlink:type="simple"><named-content content-type="geo-json" specific-use="{&#34;type&#34;:&#34;Point&#34;,&#34;coordinates&#34;:[-77.650000,0.566667]}" id="NCID0E12CK" xlink:type="simple">00°34'N; 77°39'W</named-content></named-content>, 3700–3900 m alt., 23 May 1985, S. Lægaard 54413 (holotype: AAU!; isotypes: K (K000308461!), MO (MO05100301 [image!]), QCA (QCA78857 [image!]), QCNE, US (US00588939!)).</p><fig id="F4" position="float" orientation="portrait"><label>Figure 4.</label><caption><p><tp:taxon-name><tp:taxon-name-part taxon-name-part-type="genus" reg="Calamagrostis">Calamagrostis</tp:taxon-name-part><tp:taxon-name-part taxon-name-part-type="uncertainty-rank">cf.</tp:taxon-name-part><tp:taxon-name-part taxon-name-part-type="species" reg="carchiensis">carchiensis</tp:taxon-name-part></tp:taxon-name> Lægaard general habit (scale bar 5 cm) and spikelet. Scale bar: 1 mm; S.P. Sylvester 3049 (FMB).</p></caption><graphic xmlns:xlink="http://www.w3.org/1999/xlink" xlink:href="phytokeys-122-029-g004.jpg" position="float" orientation="portrait" xlink:type="simple" id="oo_305285.jpg"/></fig></tp:treatment-sec><tp:treatment-sec sec-type="comments" id="SECID0EZ3CK"><title>Comments.</title><p>Previously considered endemic to Ecuador with a global conservation status of <abbrev xmlns:xlink="http://www.w3.org/1999/xlink" xlink:title="Vulnerable" id="ABBRID0E63CK" xlink:type="simple">VU</abbrev> B1ab(iii) - Vulnerable (<xref ref-type="bibr" rid="B19">León Yánez et al. 2011</xref>). The voucher specimen collected matches the species description in every aspect apart from its having two anthers as opposed to one. The number of anthers is taxonomically informative in the genus <italic><tp:taxon-name><tp:taxon-name-part taxon-name-part-type="genus" reg="Calamagrostis">Calamagrostis</tp:taxon-name-part></tp:taxon-name></italic> and it may be that the Sylvester 3049 specimen should be considered as a distinct taxon, although further research including molecular analysis is needed to clarify this. <xref ref-type="bibr" rid="B17">Laegaard (1998)</xref> noted that <italic><tp:taxon-name><tp:taxon-name-part taxon-name-part-type="genus" reg="Calamagrostis">Calamagrostis</tp:taxon-name-part><tp:taxon-name-part taxon-name-part-type="species" reg="carchiensis">carchiensis</tp:taxon-name-part></tp:taxon-name></italic> bears affinity to <italic><tp:taxon-name><tp:taxon-name-part taxon-name-part-type="genus" reg="Calamagrostis">Calamagrostis</tp:taxon-name-part><tp:taxon-name-part taxon-name-part-type="species" reg="bogotensis">bogotensis</tp:taxon-name-part></tp:taxon-name></italic> (Pilg.) Pilg., especially in terms of florets with a single anther.</p></tp:treatment-sec><tp:treatment-sec sec-type="material" id="SECID0EI5CK"><title>Specimens examined.</title><p>COLOMBIA. <bold>Boyacá</bold>: Mun. Duitama, páramo de Agueros, via que conduce a Vereda de Avendanos, <named-content xmlns:xlink="http://www.w3.org/1999/xlink" content-type="dwc:verbatimCoordinates" xlink:type="simple"><named-content content-type="geo-json" specific-use="{&#34;type&#34;:&#34;Point&#34;,&#34;coordinates&#34;:[-73.062683,5.908783]}" id="NCID0ET5CK" xlink:type="simple">05°54.527'N; 73°03.761'W</named-content></named-content>, 3445 m alt., 28 Oct. 2017, S. P. Sylvester, W. Bravo &amp; J. Aguilar 3049 (COL, FMB, K, US).</p></tp:treatment-sec><ref-list><ref id="B19"><mixed-citation xmlns:xlink="http://www.w3.org/1999/xlink" xlink:type="simple"><person-group><name name-style="western"><surname>León-Yánez</surname><given-names>SR</given-names></name><name name-style="western"><surname>Valencia-Reyes</surname><given-names>NC</given-names></name><name name-style="western"><surname>Pitman</surname><given-names>A</given-names></name><name name-style="western"><surname>Endara</surname><given-names>L</given-names></name><name name-style="western"><surname>Ulloa-Ulloa</surname><given-names>C</given-names></name><name name-style="western"><surname>Navarrete</surname><given-names>H</given-names></name></person-group> (<year>2011</year>) Libro Rojo de Plantas Endémicas de Ecuador, Edición 2. Herbario QCA, Pontificia Universidad Católica del Ecuador, Quito, 1–957.</mixed-citation></ref><ref id="B17"><mixed-citation xmlns:xlink="http://www.w3.org/1999/xlink" xlink:type="simple"><person-group><name name-style="western"><surname>Laegaard</surname><given-names>S</given-names></name></person-group> (<year>1998</year>) <article-title>New species and names in Ecuadorian grasses (<tp:taxon-name><tp:taxon-name-part taxon-name-part-type="family">Poaceae</tp:taxon-name-part></tp:taxon-name>).</article-title><source>Novon</source><volume>8</volume>(<issue>1</issue>): <fpage>23</fpage>–<lpage>30</lpage>. <ext-link xlink:type="simple" ext-link-type="doi" xlink:href="10.2307/3391886">https://doi.org/10.2307/3391886</ext-link></mixed-citation></ref></ref-list></tp:taxon-treatment>
