# Supplementary material for: Páramo Calamagrostis s.l. (Poaceae): An updated list and key to the species known or likely to occur in páramos of NW South America and southern Central America including two new species, one new variety and five new records for Colombia
Source: PhytoKeys. 2019 May 28;122:29–78. doi: 10.3897/phytokeys.122.33032 (PMC6548746; doi:10.3897/phytokeys.122.33032)
Supplement: XML Treatment for Calamagrostis guamanensis [file phytokeys.122.33032-treatment13.xml]

<!DOCTYPE tp:taxon-treatment
  PUBLIC "-//TaxonX//DTD Taxonomic Treatment Publishing DTD v0 20100105//EN" "tax-treatment-NSO.dtd">
<tp:taxon-treatment xmlns:tp="http://www.plazi.org/taxpub"><tp:treatment-meta><kwd-group><label>Taxon classification</label><kwd><named-content xmlns:xlink="http://www.w3.org/1999/xlink" content-type="kingdom">Plantae</named-content></kwd><kwd><named-content xmlns:xlink="http://www.w3.org/1999/xlink" content-type="order">Poales</named-content></kwd><kwd><named-content xmlns:xlink="http://www.w3.org/1999/xlink" content-type="family">Poaceae</named-content></kwd></kwd-group><mixed-citation publication-type="journal"><person-group><name><surname>Sylvester</surname><given-names>Steven P.</given-names></name><name><surname>Soreng</surname><given-names>Robert J.</given-names></name><name><surname>Bravo-Pedraza</surname><given-names>William J.</given-names></name><name><surname>Cuta-Alarcon</surname><given-names>Lia E.</given-names></name><name><surname>Giraldo-Cañas</surname><given-names>Diego</given-names></name><name><surname>Aguilar-Cano</surname><given-names>Jose</given-names></name><name><surname>Peterson</surname><given-names>Paul M.</given-names></name></person-group><article-title>Páramo <italic><tp:taxon-name><tp:taxon-name-part taxon-name-part-type="genus" reg="Calamagrostis">Calamagrostis</tp:taxon-name-part></tp:taxon-name></italic> s.l. (<tp:taxon-name><tp:taxon-name-part taxon-name-part-type="family">Poaceae</tp:taxon-name-part></tp:taxon-name>): An updated list and key to the species known or likely to occur in páramos of NW South America and southern Central America including two new species, one new variety and five new records for Colombia</article-title><source>PhytoKeys</source><day>28</day><month>5</month><year>2019</year><volume>122</volume><fpage>29</fpage><lpage>78</lpage><pub-id pub-id-type="doi">10.3897/phytokeys.122.33032</pub-id></mixed-citation></tp:treatment-meta><tp:nomenclature><tp:taxon-name>
              <tp:taxon-name-part taxon-name-part-type="genus" reg="Calamagrostis">Calamagrostis</tp:taxon-name-part>
              <tp:taxon-name-part taxon-name-part-type="species" reg="guamanensis">guamanensis</tp:taxon-name-part>
            </tp:taxon-name><tp:taxon-authority>Escalona, Phytologia 65(5): 340, f. 2. 1988.</tp:taxon-authority><xref ref-type="fig" rid="F5">Fig. 5 A, B</xref></tp:nomenclature><tp:treatment-sec sec-type="material" id="SECID0EAADK"><title>Type.</title><p>ECUADOR. Napo: [road Quito-Baeza at the telecomunication antenna, N of the Guamani paramo, in the oriental Andes, <named-content xmlns:xlink="http://www.w3.org/1999/xlink" content-type="dwc:verbatimCoordinates" xlink:type="simple"><named-content content-type="geo-json" specific-use="{&#34;type&#34;:&#34;Point&#34;,&#34;coordinates&#34;:[-78.390000,-0.170000]}" id="NCID0EJADK" xlink:type="simple">0°10.2'S; 78°23.4'W</named-content></named-content>], 4260 m alt., 3 Mar. 1985, [grass forming loose tufts in cushion plants of <italic><tp:taxon-name><tp:taxon-name-part taxon-name-part-type="genus" reg="Distichia">Distichia</tp:taxon-name-part><tp:taxon-name-part taxon-name-part-type="species" reg="muscoides">muscoides</tp:taxon-name-part></tp:taxon-name></italic>], F.D. Escalona &amp; Gallegos 390 (holotype: ISC; isotypes: K!, MO (MO115961), QCA, US!, VEN).</p></tp:treatment-sec><tp:treatment-sec sec-type="comments" id="SECID0EZADK"><title>Comments.</title><p>Previously considered endemic to Ecuador (<xref ref-type="bibr" rid="B20">Luteyn 1999</xref>).</p></tp:treatment-sec><tp:treatment-sec sec-type="Specimen examined" id="SECID0EDBDK"><title>Specimen examined.</title><p>COLOMBIA. <bold>Nariño</bold>: Mun. Pasto, Volcan Galeras, frequent growing in cushion plants and similar damp protected places at high altitudes in base high páramo, <named-content xmlns:xlink="http://www.w3.org/1999/xlink" content-type="dwc:verbatimCoordinates" xlink:type="simple"><named-content content-type="geo-json" specific-use="{&#34;type&#34;:&#34;Point&#34;,&#34;coordinates&#34;:[-77.364530,1.227362]}" id="NCID0EOBDK" xlink:type="simple">1°13.6417'N; 77°21.8718'W</named-content></named-content>, 4000 m alt., 29 Nov. 1983, J.R.I Wood 4064 (FMB, K).</p><fig id="F5" position="float" orientation="portrait"><label>Figure 5.</label><caption><p>A general habit and a spikelet of <italic><tp:taxon-name><tp:taxon-name-part taxon-name-part-type="genus" reg="Calamagrostis">Calamagrostis</tp:taxon-name-part><tp:taxon-name-part taxon-name-part-type="species" reg="guamanensis">guamanensis</tp:taxon-name-part></tp:taxon-name></italic> Escalona, J.R.I. Wood 4064 (FMB), <italic><tp:taxon-name><tp:taxon-name-part taxon-name-part-type="genus" reg="Calamagrostis">Calamagrostis</tp:taxon-name-part><tp:taxon-name-part taxon-name-part-type="species" reg="heterophylla">heterophylla</tp:taxon-name-part></tp:taxon-name></italic> (Wedd.) Pilg., S.P. Sylvester 3158 (US), <italic><tp:taxon-name><tp:taxon-name-part taxon-name-part-type="genus" reg="Calamagrostis">Calamagrostis</tp:taxon-name-part><tp:taxon-name-part taxon-name-part-type="species" reg="pisinna">pisinna</tp:taxon-name-part></tp:taxon-name></italic> Swallen, S.P. Sylvester 3107 (US), and <italic><tp:taxon-name><tp:taxon-name-part taxon-name-part-type="genus" reg="Calamagrostis">Calamagrostis</tp:taxon-name-part><tp:taxon-name-part taxon-name-part-type="species" reg="rigida">rigida</tp:taxon-name-part></tp:taxon-name></italic> (Kunth) Trin. ex Steud., S.P. Sylvester 3125 (US). Habit scale bar 5 cm; spikelet scale bar 1 mm.</p></caption><graphic xmlns:xlink="http://www.w3.org/1999/xlink" xlink:href="phytokeys-122-029-g005.jpg" position="float" orientation="portrait" xlink:type="simple" id="oo_305286.jpg"/></fig></tp:treatment-sec><ref-list><ref id="B20"><mixed-citation xmlns:xlink="http://www.w3.org/1999/xlink" xlink:type="simple"><person-group><name name-style="western"><surname>Luteyn</surname><given-names>JL</given-names></name></person-group> (<year>1999</year>) Páramos, a checklist of plant diversity, geographical distribution, and botanical literature. Memoirs of the New York Botanical Garden 84: viii–xv, 1–278.</mixed-citation></ref></ref-list></tp:taxon-treatment>
