# Supplementary material for: Páramo Calamagrostis s.l. (Poaceae): An updated list and key to the species known or likely to occur in páramos of NW South America and southern Central America including two new species, one new variety and five new records for Colombia
Source: PhytoKeys. 2019 May 28;122:29–78. doi: 10.3897/phytokeys.122.33032 (PMC6548746; doi:10.3897/phytokeys.122.33032)
Supplement: XML Treatment for Calamagrostis heterophylla [file phytokeys.122.33032-treatment14.xml]

<!DOCTYPE tp:taxon-treatment
  PUBLIC "-//TaxonX//DTD Taxonomic Treatment Publishing DTD v0 20100105//EN" "tax-treatment-NSO.dtd">
<tp:taxon-treatment xmlns:tp="http://www.plazi.org/taxpub"><tp:treatment-meta><kwd-group><label>Taxon classification</label><kwd><named-content xmlns:xlink="http://www.w3.org/1999/xlink" content-type="kingdom">Plantae</named-content></kwd><kwd><named-content xmlns:xlink="http://www.w3.org/1999/xlink" content-type="order">Poales</named-content></kwd><kwd><named-content xmlns:xlink="http://www.w3.org/1999/xlink" content-type="family">Poaceae</named-content></kwd></kwd-group><mixed-citation publication-type="journal"><person-group><name><surname>Sylvester</surname><given-names>Steven P.</given-names></name><name><surname>Soreng</surname><given-names>Robert J.</given-names></name><name><surname>Bravo-Pedraza</surname><given-names>William J.</given-names></name><name><surname>Cuta-Alarcon</surname><given-names>Lia E.</given-names></name><name><surname>Giraldo-Cañas</surname><given-names>Diego</given-names></name><name><surname>Aguilar-Cano</surname><given-names>Jose</given-names></name><name><surname>Peterson</surname><given-names>Paul M.</given-names></name></person-group><article-title>Páramo <italic><tp:taxon-name><tp:taxon-name-part taxon-name-part-type="genus" reg="Calamagrostis">Calamagrostis</tp:taxon-name-part></tp:taxon-name></italic> s.l. (<tp:taxon-name><tp:taxon-name-part taxon-name-part-type="family">Poaceae</tp:taxon-name-part></tp:taxon-name>): An updated list and key to the species known or likely to occur in páramos of NW South America and southern Central America including two new species, one new variety and five new records for Colombia</article-title><source>PhytoKeys</source><day>28</day><month>5</month><year>2019</year><volume>122</volume><fpage>29</fpage><lpage>78</lpage><pub-id pub-id-type="doi">10.3897/phytokeys.122.33032</pub-id></mixed-citation></tp:treatment-meta><tp:nomenclature><tp:taxon-name>
              <tp:taxon-name-part taxon-name-part-type="genus" reg="Calamagrostis">Calamagrostis</tp:taxon-name-part>
              <tp:taxon-name-part taxon-name-part-type="species" reg="heterophylla">heterophylla</tp:taxon-name-part>
            </tp:taxon-name><tp:taxon-authority>(Wedd.) Pilg., Bot. Jahrb. Syst. 42: 64. 1908. Deyeuxia heterophylla Wedd., Bull. Soc. Bot. France 22: 177, 180. 1875.</tp:taxon-authority><xref ref-type="fig" rid="F5">Fig. 5 C, D</xref><tp:nomenclature-citation-list><tp:nomenclature-citation><tp:taxon-name>
                  <tp:taxon-name-part taxon-name-part-type="genus" reg="Calamagrostis"/>
                  <tp:taxon-name-part taxon-name-part-type="species" reg="heterophylla"/>
                </tp:taxon-name><comment><bold>Type.</bold> Bolivia. [Potosí], A. D’Orbigny 202 (lectotype, designated by <xref ref-type="bibr" rid="B33">Rúgolo de Agrasar (2012</xref>: 201): P (P00729766 [image!]); isolectotypes: BAA (BAA00001845 [image!]), US (US00133531!), W (W18890120011 [image!])). </comment></tp:nomenclature-citation><tp:nomenclature-citation><tp:taxon-name>
                  <tp:taxon-name-part taxon-name-part-type="genus" reg="Chaetotropis"/>
                  <tp:taxon-name-part taxon-name-part-type="species" reg="andina"/>
                </tp:taxon-name><comment>= <tp:taxon-name><tp:taxon-name-part taxon-name-part-type="genus" reg="Chaetotropis">Chaetotropis</tp:taxon-name-part><tp:taxon-name-part taxon-name-part-type="species" reg="andina">andina</tp:taxon-name-part></tp:taxon-name> Ball, J. Linn. Soc. Bot. 22: 58. 1885. Type: Peru. Ex Saxosis Andium Peruviae juxta Paquim Chicla, 12000–13000’ s.m. [3658–3962 m alt.], 21–23 Apr. 1882, J. Ball s.n. (holotype: P; isotypes: BAA (BAA00001704 [image!]) fragm., K, US (US00344798!) fragm. ex K &amp; ex LE). </comment></tp:nomenclature-citation><tp:nomenclature-citation><tp:taxon-name>
                  <tp:taxon-name-part taxon-name-part-type="genus" reg="Calamagrostis"/>
                  <tp:taxon-name-part taxon-name-part-type="species" reg="heterophylla"/>
                </tp:taxon-name><comment>= <tp:taxon-name><tp:taxon-name-part taxon-name-part-type="genus" reg="Calamagrostis">Calamagrostis</tp:taxon-name-part><tp:taxon-name-part taxon-name-part-type="species" reg="heterophylla">heterophylla</tp:taxon-name-part><tp:taxon-name-part taxon-name-part-type="basionym-authority">(Wedd.)</tp:taxon-name-part><tp:taxon-name-part taxon-name-part-type="authority">Pilg.</tp:taxon-name-part><tp:taxon-name-part taxon-name-part-type="infraspecific-rank">var.</tp:taxon-name-part><tp:taxon-name-part taxon-name-part-type="variety" reg="robustior">robustior</tp:taxon-name-part></tp:taxon-name> Pilg., Bot. Jahrb. Syst.: 64. l908. Type: Peru. Puno: Azangaro, in saxosis calcareis, 4000 m alt., Feb. 1902, A. Weberbauer 474 (holotype: B (not found); isotype: US (US00153711!)). </comment></tp:nomenclature-citation><tp:nomenclature-citation><tp:taxon-name>
                  <tp:taxon-name-part taxon-name-part-type="genus" reg="Calamagrostis"/>
                  <tp:taxon-name-part taxon-name-part-type="species" reg="heterophylla"/>
                </tp:taxon-name><comment>= <tp:taxon-name><tp:taxon-name-part taxon-name-part-type="genus" reg="Calamagrostis">Calamagrostis</tp:taxon-name-part><tp:taxon-name-part taxon-name-part-type="species" reg="heterophylla">heterophylla</tp:taxon-name-part><tp:taxon-name-part taxon-name-part-type="basionym-authority">(Wedd.)</tp:taxon-name-part><tp:taxon-name-part taxon-name-part-type="authority">Pilg.</tp:taxon-name-part><tp:taxon-name-part taxon-name-part-type="infraspecific-rank">var.</tp:taxon-name-part><tp:taxon-name-part taxon-name-part-type="variety" reg="pubescens">pubescens</tp:taxon-name-part></tp:taxon-name> Pilg., Bot. Jahrb. Syst.: 64. 1908. Type: Peru. Puno: in provincia Sandia, supra Cuyocuyo, in campis fructisibus nonnullis intermistix, 3700–3800 m alt., May 1902, A. Weberbauer 905 (holotype: B (not found); isotype: US (US00153712!)). </comment></tp:nomenclature-citation><tp:nomenclature-citation><tp:taxon-name>
                  <tp:taxon-name-part taxon-name-part-type="genus" reg="Calamagrostis"/>
                  <tp:taxon-name-part taxon-name-part-type="species" reg="calvescens"/>
                </tp:taxon-name><comment>= <tp:taxon-name><tp:taxon-name-part taxon-name-part-type="genus" reg="Calamagrostis">Calamagrostis</tp:taxon-name-part><tp:taxon-name-part taxon-name-part-type="species" reg="calvescens">calvescens</tp:taxon-name-part></tp:taxon-name> Pilg., Bot. Jahrb. Syst. 42: 65. 1908. Type: Peru. Ancash: Prov. Cajatambo, 3000-3300 m alt., 13 Apr. 1902, A. Weberbauer 2842 (lectotype, designated by <xref ref-type="bibr" rid="B23">Nicora and Rúgolo de Agrasar (1998</xref>: 168): BAA (BAA00000758 [image!]) fragm. ex B; isolectotypes: MOL, US (US00131526!)). </comment></tp:nomenclature-citation><tp:nomenclature-citation><tp:taxon-name>
                  <tp:taxon-name-part taxon-name-part-type="genus" reg="Calamagrostis"/>
                  <tp:taxon-name-part taxon-name-part-type="species" reg="mulleri"/>
                </tp:taxon-name><comment>= <tp:taxon-name><tp:taxon-name-part taxon-name-part-type="genus" reg="Calamagrostis">Calamagrostis</tp:taxon-name-part><tp:taxon-name-part taxon-name-part-type="species" reg="mulleri">mulleri</tp:taxon-name-part></tp:taxon-name> Luces, Bol. Soc. Venez., Cienc. Nat. 15 (80):9. 1953. Type: Venezuela. Edo. Mérida: Páramo de Mucuchíes, 4000 m alt., 11 Nov. 1939, A.S. Müller 897 (holotype: VEN (VEN20682 [image!]); isotypes: MO, US (US00149289!)). </comment></tp:nomenclature-citation><tp:nomenclature-citation><tp:taxon-name>
                  <tp:taxon-name-part taxon-name-part-type="genus" reg="Calamagrostis"/>
                  <tp:taxon-name-part taxon-name-part-type="species" reg="macbridei"/>
                </tp:taxon-name><comment>= <tp:taxon-name><tp:taxon-name-part taxon-name-part-type="genus" reg="Calamagrostis">Calamagrostis</tp:taxon-name-part><tp:taxon-name-part taxon-name-part-type="species" reg="macbridei">macbridei</tp:taxon-name-part></tp:taxon-name> Tovar, Mem. Mus. Javier Prado 11:63. 1960. Type: Perú. Pasco, Huarón, northern part Cerro Pasco, northeastern slope, 14000 ft. [4267 m] alt., 12 Jun. 1922, J.F. Macbride &amp; W. Featherstone 998 (holotype: US (US00153707!); isotypes: F (F0040679F [image!]), SI (SI000619 [image!]) fragm.). </comment></tp:nomenclature-citation><tp:nomenclature-citation><tp:taxon-name>
                  <tp:taxon-name-part taxon-name-part-type="genus" reg="Calamagrostis"/>
                  <tp:taxon-name-part taxon-name-part-type="species" reg="swallenii"/>
                </tp:taxon-name><comment>= <tp:taxon-name><tp:taxon-name-part taxon-name-part-type="genus" reg="Calamagrostis">Calamagrostis</tp:taxon-name-part><tp:taxon-name-part taxon-name-part-type="species" reg="swallenii">swallenii</tp:taxon-name-part></tp:taxon-name> Tovar, Mem. Mus. Hist. Nat. “Javier Prado” 11: 66. 1960. <tp:taxon-name><tp:taxon-name-part taxon-name-part-type="genus" reg="Deyeuxia">Deyeuxia</tp:taxon-name-part><tp:taxon-name-part taxon-name-part-type="species" reg="swallenii">swallenii</tp:taxon-name-part></tp:taxon-name> (Tovar) Rúgolo, Rev. ~<tp:taxon-name><tp:taxon-name-part taxon-name-part-type="genus" reg="Deyeuxia">Deyeuxia</tp:taxon-name-part></tp:taxon-name>~ Bolivien 128. 1995. Type: Peru. Huancavelica: Prov. Huancavelica: Tausiri, cerca a Manta, pajonal de Puna, 4500 m alt., 31 Mar. 1953, O. Tovar 1168 (holotype: US (US00133195!); isotypes: GH (GH00023323 [image!]), K (K000308446!), MO (MO115821 [image!]), USM (USM000722 [image!])). </comment></tp:nomenclature-citation></tp:nomenclature-citation-list></tp:nomenclature><tp:treatment-sec sec-type="comments" id="SECID0ERJDK"><title>Comments.</title><p>Previously known from high Andean regions of Venezuela (<xref ref-type="bibr" rid="B13">Hokche et al. 2008</xref>; <xref ref-type="bibr" rid="B1">Bono 2010</xref>; <xref ref-type="bibr" rid="B2">Briceño 2010</xref>), Peru (<xref ref-type="bibr" rid="B43">Tovar 1993</xref>), Bolivia (<xref ref-type="bibr" rid="B45">Villavicencio 1995</xref>, <xref ref-type="bibr" rid="B46">1998</xref>), northern Chile and northwest Argentina (<xref ref-type="bibr" rid="B33">Rúgolo de Agrasar 2012</xref>). The specimens collected exhibit characters of both <italic><tp:taxon-name><tp:taxon-name-part taxon-name-part-type="genus" reg="Calamagrostis">Calamagrostis</tp:taxon-name-part><tp:taxon-name-part taxon-name-part-type="species" reg="heterophylla">heterophylla</tp:taxon-name-part></tp:taxon-name></italic> and <italic><tp:taxon-name><tp:taxon-name-part taxon-name-part-type="genus" reg="Calamagrostis">Calamagrostis</tp:taxon-name-part><tp:taxon-name-part taxon-name-part-type="species" reg="brevipaleata">brevipaleata</tp:taxon-name-part></tp:taxon-name></italic> Swallen, an Ecuadorian endemic, with both species having heteromorphic leaf blades, the cauline glabrous and those of the innovations pilose. The species bear more affinity to <italic><tp:taxon-name><tp:taxon-name-part taxon-name-part-type="genus" reg="Calamagrostis">C.</tp:taxon-name-part><tp:taxon-name-part taxon-name-part-type="species" reg="heterophylla">heterophylla</tp:taxon-name-part></tp:taxon-name></italic> as the lemmas measure less than 4.2 mm (&gt; 5 mm long in <italic><tp:taxon-name><tp:taxon-name-part taxon-name-part-type="genus" reg="Calamagrostis">C.</tp:taxon-name-part><tp:taxon-name-part taxon-name-part-type="species" reg="brevipaleata">brevipaleata</tp:taxon-name-part></tp:taxon-name></italic>) and the leaf blades measure &lt; 10 cm long (10–25 cm long in <italic><tp:taxon-name><tp:taxon-name-part taxon-name-part-type="genus" reg="Calamagrostis">C.</tp:taxon-name-part><tp:taxon-name-part taxon-name-part-type="species" reg="brevipaleata">brevipaleata</tp:taxon-name-part></tp:taxon-name></italic>). However, the specimens do have characteristics of <italic><tp:taxon-name><tp:taxon-name-part taxon-name-part-type="genus" reg="Calamagrostis">C.</tp:taxon-name-part><tp:taxon-name-part taxon-name-part-type="species" reg="brevipaleata">brevipaleata</tp:taxon-name-part></tp:taxon-name></italic> in terms of the lemma surfaces, which are smooth proximally and scabrous distally and no great differentiation in width between the cauline and tiller leaf blades.</p></tp:treatment-sec><tp:treatment-sec sec-type="Specimen examined" id="SECID0EVMDK"><title>Specimen examined.</title><p>COLOMBIA. <bold>Boyacá</bold>: Mun. Chiscas, páramo El Penon, borde de bosque de <italic><tp:taxon-name><tp:taxon-name-part taxon-name-part-type="genus" reg="Polylepis">Polylepis</tp:taxon-name-part></tp:taxon-name></italic> creciendo sobre roca, <named-content xmlns:xlink="http://www.w3.org/1999/xlink" content-type="dwc:verbatimCoordinates" xlink:type="simple"><named-content content-type="geo-json" specific-use="{&#34;type&#34;:&#34;Point&#34;,&#34;coordinates&#34;:[-72.437150,6.601190]}" id="NCID0EHNDK" xlink:type="simple">6°36.0714'N; 72°26.229'W</named-content></named-content>, 3917 m alt., 5 Mar. 2018, S.P. Sylvester, R.J. Soreng, W. Bravo &amp; L.E. Cuta 3158 (COL, FMB, K, US).</p></tp:treatment-sec><tp:treatment-sec><!--Section generated to contain objects referenced in tp:taxon-treatment.--><fig id="F5" position="float" orientation="portrait"><label>Figure 5.</label><caption><p>A general habit and a spikelet of <italic><tp:taxon-name><tp:taxon-name-part taxon-name-part-type="genus" reg="Calamagrostis">Calamagrostis</tp:taxon-name-part><tp:taxon-name-part taxon-name-part-type="species" reg="guamanensis">guamanensis</tp:taxon-name-part></tp:taxon-name></italic> Escalona, J.R.I. Wood 4064 (FMB), <italic><tp:taxon-name><tp:taxon-name-part taxon-name-part-type="genus" reg="Calamagrostis">Calamagrostis</tp:taxon-name-part><tp:taxon-name-part taxon-name-part-type="species" reg="heterophylla">heterophylla</tp:taxon-name-part></tp:taxon-name></italic> (Wedd.) Pilg., S.P. Sylvester 3158 (US), <italic><tp:taxon-name><tp:taxon-name-part taxon-name-part-type="genus" reg="Calamagrostis">Calamagrostis</tp:taxon-name-part><tp:taxon-name-part taxon-name-part-type="species" reg="pisinna">pisinna</tp:taxon-name-part></tp:taxon-name></italic> Swallen, S.P. Sylvester 3107 (US), and <italic><tp:taxon-name><tp:taxon-name-part taxon-name-part-type="genus" reg="Calamagrostis">Calamagrostis</tp:taxon-name-part><tp:taxon-name-part taxon-name-part-type="species" reg="rigida">rigida</tp:taxon-name-part></tp:taxon-name></italic> (Kunth) Trin. ex Steud., S.P. Sylvester 3125 (US). Habit scale bar 5 cm; spikelet scale bar 1 mm.</p></caption><graphic xmlns:xlink="http://www.w3.org/1999/xlink" xlink:href="phytokeys-122-029-g005.jpg" position="float" orientation="portrait" xlink:type="simple" id="oo_305286.jpg"/></fig></tp:treatment-sec><ref-list><ref id="B33"><mixed-citation xmlns:xlink="http://www.w3.org/1999/xlink" xlink:type="simple"><person-group><name name-style="western"><surname>Rúgolo de Agrasar</surname><given-names>ZE</given-names></name></person-group> (<year>2012</year>) <article-title><italic><tp:taxon-name><tp:taxon-name-part taxon-name-part-type="genus">Deyeuxia</tp:taxon-name-part></tp:taxon-name></italic> Clarion ex P. Beauv.</article-title> In: <person-group><name name-style="western"><surname>Zuloaga</surname><given-names>FO</given-names></name><name name-style="western"><surname>Rúgolo de Agrasar</surname><given-names>ZE</given-names></name><name name-style="western"><surname>Antón</surname><given-names>AM</given-names></name></person-group> (<role>Eds</role>) <issue-title>Flora Argentina.</issue-title><source><tp:taxon-name><tp:taxon-name-part taxon-name-part-type="family">Poaceae</tp:taxon-name-part></tp:taxon-name>: <tp:taxon-name><tp:taxon-name-part taxon-name-part-type="subfamily">Pooideae</tp:taxon-name-part></tp:taxon-name> Volumen 3 Tomo 2. IBODA-IMBIV, CONICET, Buenos Aires, Argentina</source>, <fpage>180</fpage>–<lpage>218</lpage>.</mixed-citation></ref><ref id="B23"><mixed-citation xmlns:xlink="http://www.w3.org/1999/xlink" xlink:type="simple"><person-group><name name-style="western"><surname>Nicora</surname><given-names>EG</given-names></name><name name-style="western"><surname>Rúgolo de Agrasar</surname><given-names>ZE</given-names></name></person-group> (<year>1998</year>) <article-title>Tipos de <tp:taxon-name><tp:taxon-name-part taxon-name-part-type="family">Gramineae</tp:taxon-name-part></tp:taxon-name> conservados en el Herbario Gaspar Xuarez, Buenos Aires (BAA) procedentes de Berlin (B).</article-title><source>Darwiniana</source><volume>36</volume>: <fpage>163</fpage>–<lpage>199</lpage>.</mixed-citation></ref><ref id="B13"><mixed-citation xmlns:xlink="http://www.w3.org/1999/xlink" xlink:type="simple"><person-group><name name-style="western"><surname>Hokche</surname><given-names>O</given-names></name><name name-style="western"><surname>Berry</surname><given-names>PE</given-names></name><name name-style="western"><surname>Huber</surname><given-names>O</given-names></name></person-group> (<role>Eds</role>) (<year>2008</year>) Nuevo Catálogo de la Flora Vascular de Venezuela. Fundación Instituto Botánico de Venezuela, Caracas, 1–859.</mixed-citation></ref><ref id="B1"><mixed-citation xmlns:xlink="http://www.w3.org/1999/xlink" xlink:type="simple"><person-group><name name-style="western"><surname>Bono</surname><given-names>G</given-names></name></person-group> (<year>2010</year>) <article-title><tp:taxon-name><tp:taxon-name-part taxon-name-part-type="family">Poaceae</tp:taxon-name-part></tp:taxon-name>.</article-title> In: <person-group><name name-style="western"><surname>Bono</surname><given-names>G</given-names></name></person-group> (<role>Ed.</role>) <issue-title>Catálogo de la Flora y Vegetación de los Valles de la Vertiente Occidental de los Andes de la Cordillera de Mérida.</issue-title><source>Universita degle Studi di Firenze, Firenze</source>, <fpage>127</fpage>–<lpage>154</lpage>.</mixed-citation></ref><ref id="B2"><mixed-citation xmlns:xlink="http://www.w3.org/1999/xlink" xlink:type="simple"><person-group><name name-style="western"><surname>Briceño</surname><given-names>B</given-names></name></person-group> (<year>2010</year>) <article-title>Capitulo XXI Familia <tp:taxon-name><tp:taxon-name-part taxon-name-part-type="family">Poaceae</tp:taxon-name-part></tp:taxon-name> (R.Br.) Barnhart (<tp:taxon-name><tp:taxon-name-part taxon-name-part-type="family">Gramineae</tp:taxon-name-part></tp:taxon-name>).</article-title> In: <person-group><name name-style="western"><surname>Morillo</surname><given-names>GN</given-names></name><name name-style="western"><surname>Briceño</surname><given-names>B</given-names></name><name name-style="western"><surname>Silva</surname><given-names>JF</given-names></name></person-group> (<role>Eds</role>) <issue-title>Botánica y Ecología de las Monocotiledóneas de los Páramos en Venezuela, vol.</issue-title><source>2. Centro Editorial Litoramma C. A., Merida</source>, <fpage>599</fpage>–<lpage>711</lpage>.</mixed-citation></ref><ref id="B43"><mixed-citation xmlns:xlink="http://www.w3.org/1999/xlink" xlink:type="simple"><person-group><name name-style="western"><surname>Tovar</surname><given-names>O</given-names></name></person-group> (<year>1993</year>) <article-title>Las Gramíneas (<tp:taxon-name><tp:taxon-name-part taxon-name-part-type="family">Poaceae</tp:taxon-name-part></tp:taxon-name>) del Perú.</article-title><source>Ruizia</source><volume>13</volume>: <fpage>1</fpage>–<lpage>480</lpage>.</mixed-citation></ref><ref id="B45"><mixed-citation xmlns:xlink="http://www.w3.org/1999/xlink" xlink:type="simple"><person-group><name name-style="western"><surname>Villavicencio</surname><given-names>LX</given-names></name></person-group> (<year>1995</year>) Revision der Gattung <italic><tp:taxon-name><tp:taxon-name-part taxon-name-part-type="genus">Deyeuxia</tp:taxon-name-part></tp:taxon-name></italic> in Bolivien: eine taxonomisch-anatomische Studie der in Bolivien auftretenden Arten der Gattung <italic><tp:taxon-name><tp:taxon-name-part taxon-name-part-type="genus">Deyeuxia</tp:taxon-name-part></tp:taxon-name></italic>. Ph.D. Thesis, Freien Universität Berlin, Berlin, 1–304.</mixed-citation></ref><ref id="B46"><mixed-citation xmlns:xlink="http://www.w3.org/1999/xlink" xlink:type="simple"><person-group><name name-style="western"><surname>Villavicencio</surname><given-names>LX</given-names></name></person-group> (<year>1998</year>) <article-title><italic><tp:taxon-name><tp:taxon-name-part taxon-name-part-type="genus">Deyeuxia</tp:taxon-name-part></tp:taxon-name></italic> Clarion ex P. Beauv.</article-title> In: <person-group><name name-style="western"><surname>Renvoize</surname><given-names>SA</given-names></name></person-group> (<role>Ed.</role>) <issue-title>, Gramineas de Bolivia.</issue-title><source>Royal Botanic Gardens Kew</source>, <fpage>181</fpage>–<lpage>235</lpage>.</mixed-citation></ref></ref-list></tp:taxon-treatment>
