# Supplementary material for: Páramo Calamagrostis s.l. (Poaceae): An updated list and key to the species known or likely to occur in páramos of NW South America and southern Central America including two new species, one new variety and five new records for Colombia
Source: PhytoKeys. 2019 May 28;122:29–78. doi: 10.3897/phytokeys.122.33032 (PMC6548746; doi:10.3897/phytokeys.122.33032)
Supplement: XML Treatment for Calamagrostis pisinna [file phytokeys.122.33032-treatment15.xml]

<!DOCTYPE tp:taxon-treatment
  PUBLIC "-//TaxonX//DTD Taxonomic Treatment Publishing DTD v0 20100105//EN" "tax-treatment-NSO.dtd">
<tp:taxon-treatment xmlns:tp="http://www.plazi.org/taxpub"><tp:treatment-meta><kwd-group><label>Taxon classification</label><kwd><named-content xmlns:xlink="http://www.w3.org/1999/xlink" content-type="kingdom">Plantae</named-content></kwd><kwd><named-content xmlns:xlink="http://www.w3.org/1999/xlink" content-type="order">Poales</named-content></kwd><kwd><named-content xmlns:xlink="http://www.w3.org/1999/xlink" content-type="family">Poaceae</named-content></kwd></kwd-group><mixed-citation publication-type="journal"><person-group><name><surname>Sylvester</surname><given-names>Steven P.</given-names></name><name><surname>Soreng</surname><given-names>Robert J.</given-names></name><name><surname>Bravo-Pedraza</surname><given-names>William J.</given-names></name><name><surname>Cuta-Alarcon</surname><given-names>Lia E.</given-names></name><name><surname>Giraldo-Cañas</surname><given-names>Diego</given-names></name><name><surname>Aguilar-Cano</surname><given-names>Jose</given-names></name><name><surname>Peterson</surname><given-names>Paul M.</given-names></name></person-group><article-title>Páramo <italic><tp:taxon-name><tp:taxon-name-part taxon-name-part-type="genus" reg="Calamagrostis">Calamagrostis</tp:taxon-name-part></tp:taxon-name></italic> s.l. (<tp:taxon-name><tp:taxon-name-part taxon-name-part-type="family">Poaceae</tp:taxon-name-part></tp:taxon-name>): An updated list and key to the species known or likely to occur in páramos of NW South America and southern Central America including two new species, one new variety and five new records for Colombia</article-title><source>PhytoKeys</source><day>28</day><month>5</month><year>2019</year><volume>122</volume><fpage>29</fpage><lpage>78</lpage><pub-id pub-id-type="doi">10.3897/phytokeys.122.33032</pub-id></mixed-citation></tp:treatment-meta><tp:nomenclature><tp:taxon-name>
              <tp:taxon-name-part taxon-name-part-type="genus" reg="Calamagrostis">Calamagrostis</tp:taxon-name-part>
              <tp:taxon-name-part taxon-name-part-type="species" reg="pisinna">pisinna</tp:taxon-name-part>
            </tp:taxon-name><tp:taxon-authority>Swallen, Contr. U.S. Natl. Herb. 29(6): 257–258. 1948[1949].</tp:taxon-authority><xref ref-type="fig" rid="F5">Fig. 5E, F</xref></tp:nomenclature><tp:treatment-sec sec-type="material" id="SECID0EUODK"><title>Type.</title><p>Venezuela. Mérida: rocky ridges, higher paramos, near El Gavilon, 4200 m alt., 25 Jan. 1929, H. Pittier 13277-1/2 (<bold>lectotype, designated here</bold>: US (US00149283! [A-two flowering culms are the type, B-on left side of sheet is unknown])).</p></tp:treatment-sec><tp:treatment-sec sec-type="comments" id="SECID0E3ODK"><title>Comments.</title><p>Previously considered endemic to Venezuela (<xref ref-type="bibr" rid="B6">Escalona 1988a</xref>) but specimens have been found in the Sierra Nevada del Cocuy of the Cordillera Oriental of Colombia. Specimen <italic>Sylvester 3107</italic> differed slightly from the species described from Venezuela in that the leaf blades were densely pilose and often found to be conduplicate (Fig. <xref ref-type="fig" rid="F5">5E, F</xref>). As only one flowering specimen was encountered of this morphotype and specimens being found growing out of fairly inaccessible crag ledges, more collections need to be made to ascertain whether this may be a distinct species. All specimens from the Sierra Nevada del Cocuy have a rachilla extension with hairs that reach or surpass the apex of the floret, while Venezuelan specimens have rachilla hairs which usually do not surpass the apex of the palea (<xref ref-type="bibr" rid="B6">Escalona 1988a</xref>). <xref ref-type="bibr" rid="B35">Saarela et al. (2017)</xref> found one of the specimens of <italic><tp:taxon-name><tp:taxon-name-part taxon-name-part-type="genus" reg="Calamagrostis">C.</tp:taxon-name-part><tp:taxon-name-part taxon-name-part-type="species" reg="pisinna">pisinna</tp:taxon-name-part></tp:taxon-name></italic> that we cite here (<italic>Cleef 8653</italic>) to have an unusual placement in plastid analyses (no nuclear ribosomal data was obtained) as a basally diverging lineage in a moderately to strongly supported clade that also contained <italic><tp:taxon-name><tp:taxon-name-part taxon-name-part-type="genus" reg="Lagurus">Lagurus</tp:taxon-name-part><tp:taxon-name-part taxon-name-part-type="species" reg="ovatus">ovatus</tp:taxon-name-part></tp:taxon-name></italic> L., <tp:taxon-name><tp:taxon-name-part taxon-name-part-type="subtribe">Aveninae</tp:taxon-name-part></tp:taxon-name> s.str., and <tp:taxon-name><tp:taxon-name-part taxon-name-part-type="subtribe">Koeleriinae</tp:taxon-name-part></tp:taxon-name> excluding <italic><tp:taxon-name><tp:taxon-name-part taxon-name-part-type="genus" reg="Lagurus">L.</tp:taxon-name-part><tp:taxon-name-part taxon-name-part-type="species" reg="ovatus">ovatus</tp:taxon-name-part></tp:taxon-name></italic>. However, there is a phylogenetic discrepancy between matK and PsbK sequences reported by <xref ref-type="bibr" rid="B35">Saarela et al. (2017)</xref> for <italic><tp:taxon-name><tp:taxon-name-part taxon-name-part-type="genus" reg="Calamagrostis">C.</tp:taxon-name-part><tp:taxon-name-part taxon-name-part-type="species" reg="pisinna">pisinna</tp:taxon-name-part></tp:taxon-name></italic> that needs to be evaluated before any taxonomic conclusions can be drawn.</p><p>There is a sterile tuft on the left side of the Pittier type sheet that is a different species and quite possibly a different genus, having acicular involute blades and longer acute ligules that are decurrent (p.p. b). Thus, we lectotypify to the two flowering tufts on the right side of the type sheet (p.p. a), which are identical and fit the description in the type protologue.</p></tp:treatment-sec><tp:treatment-sec sec-type="material" id="SECID0ERRDK"><title>Specimens examined.</title><p>COLOMBIA. <bold>Boyacá</bold>: Mun. Chiscas, páramo de Chacaritas, limit between páramo and superpáramo, growing out of rock ledge, <named-content xmlns:xlink="http://www.w3.org/1999/xlink" content-type="dwc:verbatimCoordinates" xlink:type="simple"><named-content content-type="geo-json" specific-use="{&#34;type&#34;:&#34;Point&#34;,&#34;coordinates&#34;:[-72.394360,6.627990]}" id="NCID0E3RDK" xlink:type="simple">6°37.6794'N; 72°23.6616'W</named-content></named-content>, 4072 m alt., 4 Mar. 2018, S.P. Sylvester, R.J. Soreng, W. Bravo &amp; L.E. Cuta 3107 (US); Sierra Nevada del Cocuy, Páramo Cóncavo, Cueva de los Hombres, 3 km N del Morro Púlpito del Diablo, 4350 m alt., 28 Feb. 1973, A. Cleef 8610 (US-01234789); 4350 m alt., A. Cleef 8653 (US-01234736).</p></tp:treatment-sec><tp:treatment-sec><!--Section generated to contain objects referenced in tp:taxon-treatment.--><fig id="F5" position="float" orientation="portrait"><label>Figure 5.</label><caption><p>A general habit and a spikelet of <italic><tp:taxon-name><tp:taxon-name-part taxon-name-part-type="genus" reg="Calamagrostis">Calamagrostis</tp:taxon-name-part><tp:taxon-name-part taxon-name-part-type="species" reg="guamanensis">guamanensis</tp:taxon-name-part></tp:taxon-name></italic> Escalona, J.R.I. Wood 4064 (FMB), <italic><tp:taxon-name><tp:taxon-name-part taxon-name-part-type="genus" reg="Calamagrostis">Calamagrostis</tp:taxon-name-part><tp:taxon-name-part taxon-name-part-type="species" reg="heterophylla">heterophylla</tp:taxon-name-part></tp:taxon-name></italic> (Wedd.) Pilg., S.P. Sylvester 3158 (US), <italic><tp:taxon-name><tp:taxon-name-part taxon-name-part-type="genus" reg="Calamagrostis">Calamagrostis</tp:taxon-name-part><tp:taxon-name-part taxon-name-part-type="species" reg="pisinna">pisinna</tp:taxon-name-part></tp:taxon-name></italic> Swallen, S.P. Sylvester 3107 (US), and <italic><tp:taxon-name><tp:taxon-name-part taxon-name-part-type="genus" reg="Calamagrostis">Calamagrostis</tp:taxon-name-part><tp:taxon-name-part taxon-name-part-type="species" reg="rigida">rigida</tp:taxon-name-part></tp:taxon-name></italic> (Kunth) Trin. ex Steud., S.P. Sylvester 3125 (US). Habit scale bar 5 cm; spikelet scale bar 1 mm.</p></caption><graphic xmlns:xlink="http://www.w3.org/1999/xlink" xlink:href="phytokeys-122-029-g005.jpg" position="float" orientation="portrait" xlink:type="simple" id="oo_305286.jpg"/></fig></tp:treatment-sec><ref-list><ref id="B6"><mixed-citation xmlns:xlink="http://www.w3.org/1999/xlink" xlink:type="simple"><person-group><name name-style="western"><surname>Escalona</surname><given-names>FD</given-names></name></person-group> (<year>1988a</year>) Systematics of <tp:taxon-name><tp:taxon-name-part taxon-name-part-type="genus">Calamagrostis</tp:taxon-name-part><tp:taxon-name-part taxon-name-part-type="infraspecific-rank">section</tp:taxon-name-part><tp:taxon-name-part taxon-name-part-type="section">Deyeuxia</tp:taxon-name-part></tp:taxon-name>, subsection <tp:taxon-name><tp:taxon-name-part taxon-name-part-type="subsection">Stylagrostis</tp:taxon-name-part></tp:taxon-name>, (<tp:taxon-name><tp:taxon-name-part taxon-name-part-type="family">Poaceae</tp:taxon-name-part></tp:taxon-name>: <tp:taxon-name><tp:taxon-name-part taxon-name-part-type="subfamily">Pooideae</tp:taxon-name-part></tp:taxon-name>). PhD. Thesis, Iowa State University, U.S.A.</mixed-citation></ref><ref id="B35"><mixed-citation xmlns:xlink="http://www.w3.org/1999/xlink" xlink:type="simple"><person-group><name name-style="western"><surname>Saarela</surname><given-names>JM</given-names></name><name name-style="western"><surname>Bull</surname><given-names>RD</given-names></name><name name-style="western"><surname>Paradis</surname><given-names>M</given-names></name><name name-style="western"><surname>Ebata</surname><given-names>SN</given-names></name><name name-style="western"><surname>Peterson</surname><given-names>PM</given-names></name><name name-style="western"><surname>Soreng</surname><given-names>RJ</given-names></name><name name-style="western"><surname>Paszko</surname><given-names>B</given-names></name></person-group> (<year>2017</year>) <article-title>Molecular phylogenetics of cool-season grasses in the subtribes <tp:taxon-name><tp:taxon-name-part taxon-name-part-type="subtribe">Agrostidinae</tp:taxon-name-part></tp:taxon-name>, <tp:taxon-name><tp:taxon-name-part taxon-name-part-type="subtribe">Anthoxanthinae</tp:taxon-name-part></tp:taxon-name>, <tp:taxon-name><tp:taxon-name-part taxon-name-part-type="subtribe">Aveninae</tp:taxon-name-part></tp:taxon-name>, <tp:taxon-name><tp:taxon-name-part taxon-name-part-type="subtribe">Brizinae</tp:taxon-name-part></tp:taxon-name>, <tp:taxon-name><tp:taxon-name-part taxon-name-part-type="subtribe">Calothecinae</tp:taxon-name-part></tp:taxon-name>, <tp:taxon-name><tp:taxon-name-part taxon-name-part-type="subtribe">Koeleriinae</tp:taxon-name-part></tp:taxon-name> and <tp:taxon-name><tp:taxon-name-part taxon-name-part-type="subtribe">Phalaridinae</tp:taxon-name-part></tp:taxon-name> (<tp:taxon-name><tp:taxon-name-part taxon-name-part-type="family">Poaceae</tp:taxon-name-part></tp:taxon-name>, <tp:taxon-name><tp:taxon-name-part taxon-name-part-type="subfamily">Pooideae</tp:taxon-name-part></tp:taxon-name>, <tp:taxon-name><tp:taxon-name-part taxon-name-part-type="tribe">Poeae</tp:taxon-name-part></tp:taxon-name>, <tp:taxon-name><tp:taxon-name-part taxon-name-part-type="tribe">Poeae</tp:taxon-name-part></tp:taxon-name> chloroplast group 1).</article-title><source>PhytoKeys</source><volume>87</volume>: <fpage>1</fpage>–<lpage>139</lpage>. <ext-link xlink:type="simple" ext-link-type="doi" xlink:href="10.3897/phytokeys.87.12774">https://doi.org/10.3897/phytokeys.87.12774</ext-link></mixed-citation></ref></ref-list></tp:taxon-treatment>
