# Supplementary material for: Páramo Calamagrostis s.l. (Poaceae): An updated list and key to the species known or likely to occur in páramos of NW South America and southern Central America including two new species, one new variety and five new records for Colombia
Source: PhytoKeys. 2019 May 28;122:29–78. doi: 10.3897/phytokeys.122.33032 (PMC6548746; doi:10.3897/phytokeys.122.33032)
Supplement: XML Treatment for Calamagrostis rigida [file phytokeys.122.33032-treatment16.xml]

<!DOCTYPE tp:taxon-treatment
  PUBLIC "-//TaxonX//DTD Taxonomic Treatment Publishing DTD v0 20100105//EN" "tax-treatment-NSO.dtd">
<tp:taxon-treatment xmlns:tp="http://www.plazi.org/taxpub"><tp:treatment-meta><kwd-group><label>Taxon classification</label><kwd><named-content xmlns:xlink="http://www.w3.org/1999/xlink" content-type="kingdom">Plantae</named-content></kwd><kwd><named-content xmlns:xlink="http://www.w3.org/1999/xlink" content-type="order">Poales</named-content></kwd><kwd><named-content xmlns:xlink="http://www.w3.org/1999/xlink" content-type="family">Poaceae</named-content></kwd></kwd-group><mixed-citation publication-type="journal"><person-group><name><surname>Sylvester</surname><given-names>Steven P.</given-names></name><name><surname>Soreng</surname><given-names>Robert J.</given-names></name><name><surname>Bravo-Pedraza</surname><given-names>William J.</given-names></name><name><surname>Cuta-Alarcon</surname><given-names>Lia E.</given-names></name><name><surname>Giraldo-Cañas</surname><given-names>Diego</given-names></name><name><surname>Aguilar-Cano</surname><given-names>Jose</given-names></name><name><surname>Peterson</surname><given-names>Paul M.</given-names></name></person-group><article-title>Páramo <italic><tp:taxon-name><tp:taxon-name-part taxon-name-part-type="genus" reg="Calamagrostis">Calamagrostis</tp:taxon-name-part></tp:taxon-name></italic> s.l. (<tp:taxon-name><tp:taxon-name-part taxon-name-part-type="family">Poaceae</tp:taxon-name-part></tp:taxon-name>): An updated list and key to the species known or likely to occur in páramos of NW South America and southern Central America including two new species, one new variety and five new records for Colombia</article-title><source>PhytoKeys</source><day>28</day><month>5</month><year>2019</year><volume>122</volume><fpage>29</fpage><lpage>78</lpage><pub-id pub-id-type="doi">10.3897/phytokeys.122.33032</pub-id></mixed-citation></tp:treatment-meta><tp:nomenclature><tp:taxon-name>
              <tp:taxon-name-part taxon-name-part-type="genus" reg="Calamagrostis">Calamagrostis</tp:taxon-name-part>
              <tp:taxon-name-part taxon-name-part-type="species" reg="rigida">rigida</tp:taxon-name-part>
            </tp:taxon-name><tp:taxon-authority>(Kunth) Trin. ex Steud., Nomencl. Bot. (ed. 2) 1: 251. 1840. Deyeuxia rigida Kunth, Nov. Gen. Sp. (quarto ed.) 1: 144. 1815[1816]. Arundo rigida (Kunth) Poir., Encycl. 4: 705. 1816.</tp:taxon-authority><xref ref-type="fig" rid="F5">Fig. 5 G, H</xref><tp:nomenclature-citation-list><tp:nomenclature-citation><tp:taxon-name>
                  <tp:taxon-name-part taxon-name-part-type="genus" reg="Calamagrostis"/>
                  <tp:taxon-name-part taxon-name-part-type="species" reg="rigida"/>
                </tp:taxon-name><comment><bold>Type.</bold> ECUADOR. In planitie frigida Antisanae [inter speluncam, Machay de Antisana], et Chussulongo, 2200 hexap. (4023 m alt.)], Regni Quitensi [Pichincha], 1833, A.J.A. Bonpland 2271 [s.n.] (holotype: P (P00729827 [image!]); isotypes: BM (BM000938560 [image!]), GH (GH00023418 [image!]) fragm., LE (LE-TRIN-1804.01!) fragm. ex Herb. Humb., P (P00129585 [image!], P00740362 [image!], P026296 [image!]), US (US00406356!) fragm., W???). </comment></tp:nomenclature-citation><tp:nomenclature-citation><tp:taxon-name>
                  <tp:taxon-name-part taxon-name-part-type="genus" reg="Deyeuxia"/>
                  <tp:taxon-name-part taxon-name-part-type="species" reg="gracilis"/>
                </tp:taxon-name><comment>= <tp:taxon-name><tp:taxon-name-part taxon-name-part-type="genus" reg="Deyeuxia">Deyeuxia</tp:taxon-name-part><tp:taxon-name-part taxon-name-part-type="species" reg="gracilis">gracilis</tp:taxon-name-part></tp:taxon-name> Wedd., Bull. Soc. Bot. Fr. 22: 179. 1875. <tp:taxon-name><tp:taxon-name-part taxon-name-part-type="genus" reg="Calamagrostis">Calamagrostis</tp:taxon-name-part><tp:taxon-name-part taxon-name-part-type="species" reg="gracilis">gracilis</tp:taxon-name-part></tp:taxon-name> (Wedd.) Pilg., Bot. Jahrb. Syst. 42: 71. 1908. <tp:taxon-name><tp:taxon-name-part taxon-name-part-type="genus" reg="Calamagrostis">Calamagrostis</tp:taxon-name-part><tp:taxon-name-part taxon-name-part-type="species" reg="gracilis">gracilis</tp:taxon-name-part></tp:taxon-name> (Wedd.) Henrard, Mede. Rijks-Herb. 40: 61. 1921, nom. illeg. hom. Type: BOLIVIA. Province de Larecaja, Cordillera de Sorata, 1851 [1857], Weddell s.n. (holotype: P (P00729786 [image!]); isotypes: P (P030111 [image!]), S (S-R-1458 [image!]), US (US00479086!, US00479087!)). </comment></tp:nomenclature-citation><tp:nomenclature-citation><tp:taxon-name>
                  <tp:taxon-name-part taxon-name-part-type="genus" reg="Deyeuxia"/>
                  <tp:taxon-name-part taxon-name-part-type="species" reg="sulcata"/>
                </tp:taxon-name><comment>= <tp:taxon-name><tp:taxon-name-part taxon-name-part-type="genus" reg="Deyeuxia">Deyeuxia</tp:taxon-name-part><tp:taxon-name-part taxon-name-part-type="species" reg="sulcata">sulcata</tp:taxon-name-part></tp:taxon-name> Wedd., Bull. Soc. Bot. Fr. 22: 178–180. 1875. Type: BOLIVIA. Prov. Larecaja, viciniis Sorata [Andes de Sorata], Puerta del Inca, prope trincheras Chiliata, in Scopulosos, Reg. Alp., 3800 m alt., Mar. [Apr.] 1858 [1868], G. Mandon 1308 bis. (holotype P; isotypes: GH (GH00023431 [image!]), JE (JE00014185 [image!]) fragm., L (L0044085 [image!], L0044083 [image!]), NY (NY380547 [image!]), P (P030105 [image!]), S (S-R-1469 [image!]), US (US00149252!) fragm.). </comment></tp:nomenclature-citation><tp:nomenclature-citation><tp:taxon-name>
                  <tp:taxon-name-part taxon-name-part-type="genus" reg="Calamagrostis"/>
                  <tp:taxon-name-part taxon-name-part-type="species" reg="antoniana"/>
                </tp:taxon-name><comment>= <tp:taxon-name><tp:taxon-name-part taxon-name-part-type="genus" reg="Calamagrostis">Calamagrostis</tp:taxon-name-part><tp:taxon-name-part taxon-name-part-type="species" reg="antoniana">antoniana</tp:taxon-name-part></tp:taxon-name> Steud. ex Lechler, Berberid. Amer. Austr. 56. 1857, nom. nud. </comment></tp:nomenclature-citation><tp:nomenclature-citation><tp:taxon-name>
                  <tp:taxon-name-part taxon-name-part-type="genus" reg="Agrostis"/>
                  <tp:taxon-name-part taxon-name-part-type="species" reg="antoniana"/>
                </tp:taxon-name><comment>= <tp:taxon-name><tp:taxon-name-part taxon-name-part-type="genus" reg="Agrostis">Agrostis</tp:taxon-name-part><tp:taxon-name-part taxon-name-part-type="species" reg="antoniana">antoniana</tp:taxon-name-part></tp:taxon-name> Griseb., Abh. Königl. Ges. Wiss. Göttingen 24: 293. 1879. <tp:taxon-name><tp:taxon-name-part taxon-name-part-type="genus" reg="Calamagrostis">Calamagrostis</tp:taxon-name-part><tp:taxon-name-part taxon-name-part-type="species" reg="antoniana">antoniana</tp:taxon-name-part></tp:taxon-name> (Griseb.) Hack. ex Dusén, Rep. Princeton Univ. Exp. Patagonia, Botany, Suppl. 8: 42. 1915. <tp:taxon-name><tp:taxon-name-part taxon-name-part-type="genus" reg="Calamagrostis">Calamagrostis</tp:taxon-name-part><tp:taxon-name-part taxon-name-part-type="species" reg="antoniana">antoniana</tp:taxon-name-part></tp:taxon-name> (Griseb.) Steud. ex Hitchc., Contr. U.S. Natl. Herb. 24(8): 378. 1927. <tp:taxon-name><tp:taxon-name-part taxon-name-part-type="genus" reg="Deyeuxia">Deyeuxia</tp:taxon-name-part><tp:taxon-name-part taxon-name-part-type="species" reg="antoniana">antoniana</tp:taxon-name-part></tp:taxon-name> (Griseb.) Parodi, Revista Argent. Agron. 20: 14. 1953. <tp:taxon-name><tp:taxon-name-part taxon-name-part-type="genus" reg="Calamagrostis">Calamagrostis</tp:taxon-name-part><tp:taxon-name-part taxon-name-part-type="species" reg="antoniana">antoniana</tp:taxon-name-part></tp:taxon-name> (Griseb.) D.M. Moore, Fl. Tierra del Fuego 310. 1983, comb. illeg. hom. Type: ARGENTINA: Salta: Umgebung des Nevado del Castillo [Alrededores del Nevado del Castillo], 10–13000 ft [3048–3962 m alt.], 19–23 Mar. 1873, P.G. Lorentz &amp; G.H.E.W. Hieronymus 67 + 72 (lectotype, designated here: GOET (GOET006107 [image!]); isolectotypes: GOET (GOET006106 [image!], GOET006108 [image!]); P.G. Lorentz &amp; G.H.E.W. Hieronymus 67 isolectotypes: BAA (BAA00001327 [image!]) fragm., CORD (CORD00004685 [image!], CORD00004686 [image!]); P.G. Lorentz &amp; G.H.E.W. Hieronymus 72 isolectotypes: BAA (BAA00001326 [image!]) fragm., CORD (CORD00004687 [image!], CORD00004688 [image!], CORD00004689 [image!]), K [cited by <xref ref-type="bibr" rid="B33">Rúgolo de Agrasar 2012</xref>: 208, but not seen], US (US00406312!, US00406404!)). Other original material: BOLIVIA [PERU]. Viciniis Sorata, prope Milipaya, in scopulosis, reg. alpina, 3700 m alt., Mar.–May 1861, G. Mandon 1308 (GOET (GOET006230 [image!])). PERU. In graminosis pr. San Antonio rara, Jun. [1854], [W. Lechler s.n.], W. Lechler Pl. Peruv. 1800 (BAA (BAA00001648 [image!]) fragm., BR (BR0000006865757 [image!]), G (G00099542 [image!], G00099543 [image!]), GOET (GOET006109 [image!]), K (K000308438 [image!]), LE (LE00009360 [image!], LE00009361 [image!]), M?, P (P00729795 [image!], P00729844 [image!], P00740472 [image!]), S (S-R-7637 [image!]), TUB (TUB009259 [image!]), US (US00131135!), W (W1889-0241764 [image!])). </comment></tp:nomenclature-citation><tp:nomenclature-citation><tp:taxon-name>
                  <tp:taxon-name-part taxon-name-part-type="genus" reg="Calamagrostis"/>
                  <tp:taxon-name-part taxon-name-part-type="species" reg="sandiensis"/>
                </tp:taxon-name><comment>= <tp:taxon-name><tp:taxon-name-part taxon-name-part-type="genus" reg="Calamagrostis">Calamagrostis</tp:taxon-name-part><tp:taxon-name-part taxon-name-part-type="species" reg="sandiensis">sandiensis</tp:taxon-name-part></tp:taxon-name> Pilg., Bot. Jahrb. Syst. 42: 68. 1908. Type: PERU. Prope Cuyocuyo, provincia Sandia, 3700–3800 m alt., 3 May 1902, Weberbauer 906 (lectotype, designated by <xref ref-type="bibr" rid="B44">Vega and Rúgolo de Agrasar (2013</xref>: 28): MOL; isolectotypes: BAA (BAA00000768 [image!] fragm. ex B, S (S-R-834 [image!]), US (US00149279!) fragm.). </comment></tp:nomenclature-citation><tp:nomenclature-citation><tp:taxon-name>
                  <tp:taxon-name-part taxon-name-part-type="genus" reg="Calamagrostis"/>
                  <tp:taxon-name-part taxon-name-part-type="species" reg="gusindei"/>
                </tp:taxon-name><comment>= <tp:taxon-name><tp:taxon-name-part taxon-name-part-type="genus" reg="Calamagrostis">Calamagrostis</tp:taxon-name-part><tp:taxon-name-part taxon-name-part-type="species" reg="gusindei">gusindei</tp:taxon-name-part></tp:taxon-name> Pilg. ex Skottsberg, Acta Horti Gothob. 2: 29. 1926. <tp:taxon-name><tp:taxon-name-part taxon-name-part-type="genus" reg="Deyeuxia">Deyeuxia</tp:taxon-name-part><tp:taxon-name-part taxon-name-part-type="species" reg="gusindei">gusindei</tp:taxon-name-part></tp:taxon-name> (Pilg ex Skottsb.) Parodi, Revista Argent. Agron. 20: 14. 1953. Type: CHILE. Feuerland, Beagle [Beagle Kanal, zwischen (between) Steinen am Ufer; Tierra del Fuego, Remolino, Canal de Beagle], Mar. 1923, P. Gusinde 40 (holotype: BG; isotypes: BAA (BAA00000761 [image!]) fragm., W (W1941-0001573 [image!])). </comment></tp:nomenclature-citation><tp:nomenclature-citation><tp:taxon-name>
                  <tp:taxon-name-part taxon-name-part-type="genus" reg="Deyeuxia"/>
                  <tp:taxon-name-part taxon-name-part-type="species" reg="crassifolia"/>
                </tp:taxon-name><comment>= <tp:taxon-name><tp:taxon-name-part taxon-name-part-type="genus" reg="Deyeuxia">Deyeuxia</tp:taxon-name-part><tp:taxon-name-part taxon-name-part-type="species" reg="crassifolia">crassifolia</tp:taxon-name-part></tp:taxon-name> Hack. ex Sodiro, Revista Col. Nac. Vicente Rocafuerte 12: 64, 73. 1930. Type: ECUADOR. Crece en los pajonales del Monte Pichincha, Sep. [Jun.] 1887 [1886], Sodiro 25/9 [s.n.] (holotype: Q; isotypes: QPSL, S (S-R-1457 [image!]), US (US00406342!), W (W1916-0038065 [image!], W1916-0038066 [image!])). </comment></tp:nomenclature-citation></tp:nomenclature-citation-list></tp:nomenclature><tp:treatment-sec sec-type="comments" id="SECID0EMZDK"><title>Comments.</title><p>Previously considered to have its northernmost distribution in Ecuador (<xref ref-type="bibr" rid="B33">Rúgolo de Agrasar 2012</xref>), although <xref ref-type="bibr" rid="B20">Luteyn (1999)</xref> mentions its presence in Costa Rica, this is the first record of <italic><tp:taxon-name><tp:taxon-name-part taxon-name-part-type="genus" reg="Calamagrostis">C.</tp:taxon-name-part><tp:taxon-name-part taxon-name-part-type="species" reg="rigida">rigida</tp:taxon-name-part></tp:taxon-name></italic> for Colombia. It has been erroneously determined as <italic><tp:taxon-name><tp:taxon-name-part taxon-name-part-type="genus" reg="Calamagrostis">Calamagrostis</tp:taxon-name-part><tp:taxon-name-part taxon-name-part-type="species" reg="recta">recta</tp:taxon-name-part></tp:taxon-name></italic> (Kunth) Trin. ex Steud. The latter differs from <italic><tp:taxon-name><tp:taxon-name-part taxon-name-part-type="genus" reg="Calamagrostis">C.</tp:taxon-name-part><tp:taxon-name-part taxon-name-part-type="species" reg="rigida">rigida</tp:taxon-name-part></tp:taxon-name></italic> by the rachilla hairs reaching up to ¾ the length of the lemma (as opposed to usually reaching to slightly surpassing the lemma apex in <italic><tp:taxon-name><tp:taxon-name-part taxon-name-part-type="genus" reg="Calamagrostis">C.</tp:taxon-name-part><tp:taxon-name-part taxon-name-part-type="species" reg="rigida">rigida</tp:taxon-name-part></tp:taxon-name></italic>), the awns being generally longer (6.2–7.5 mm as opposed to 4–6 mm in <italic><tp:taxon-name><tp:taxon-name-part taxon-name-part-type="genus" reg="Calamagrostis">C.</tp:taxon-name-part><tp:taxon-name-part taxon-name-part-type="species" reg="rigida">rigida</tp:taxon-name-part></tp:taxon-name></italic>) and only slightly surpassing the glumes, the lemma apex being slightly bidentate (as opposed to bifid in <italic><tp:taxon-name><tp:taxon-name-part taxon-name-part-type="genus" reg="Calamagrostis">C.</tp:taxon-name-part><tp:taxon-name-part taxon-name-part-type="species" reg="rigida">rigida</tp:taxon-name-part></tp:taxon-name></italic>) and the ligule being generally truncate and shorter, 1–5(–6.6) mm long (as opposed to long acuminate, (3–)8–12 mm long in <italic><tp:taxon-name><tp:taxon-name-part taxon-name-part-type="genus" reg="Calamagrostis">C.</tp:taxon-name-part><tp:taxon-name-part taxon-name-part-type="species" reg="rigida">rigida</tp:taxon-name-part></tp:taxon-name></italic>), amongst other things.</p><p>There has been discrepancy regarding the typification of <italic><tp:taxon-name><tp:taxon-name-part taxon-name-part-type="genus" reg="Agrostis">Agrostis</tp:taxon-name-part><tp:taxon-name-part taxon-name-part-type="species" reg="antoniana">antoniana</tp:taxon-name-part></tp:taxon-name></italic>, with previous research (e.g. <xref ref-type="bibr" rid="B33">Rúgolo de Agrasar 2012</xref>) citing the specimen P.G. Lorentz and G.H.E.W. Hieronymus 72 housed at CORD herbarium from Argentina as holotype, while the protologue mentions this (although not explicitly giving collector and number) as well as three other collections: Spruce pl. ecuad. 5927 presumably from Ecuador, G. Mandon 1308 from Bolivia [Peru] and W. Lechler 1800 from Peru. A further specimen, P.G. Lorentz and G.H.E.W. Hieronymus 67, makes a total of at least five syntypes for this name, although the three GOET Lorentz and Hieronymus syntypes were annotated by Grisebach with “67 + 72”. <xref ref-type="bibr" rid="B12">Hitchcock (1927)</xref> gave a partial lectotypification by dictating the type as Lechler 1800, but did not indicate the herbarium. The Lechler 1800 specimen was distributed with the following label annotated by Hohenacker: “W. Lechler Pl. Peruvian. Ed. R. F. Hohenacker 1800 <tp:taxon-name><tp:taxon-name-part taxon-name-part-type="genus" reg="Calamagrostis">Calamagrostis</tp:taxon-name-part></tp:taxon-name> Antoniana Steud. Ipse [“he himself said it”]. In graminosis pr. San Antonio rara Jun. m.”. As no annotations by Grisebach were found on any of the Lechler 1800, Mandon 1308 or Lorentz and Hieronymus 67 and 72 CORD specimens (Spruce pl. ecuad. 5927 specimens not found), with only Lechler 1800 specimens at P being verified by Steudel, we lectotypify to the best of the three GOET Lorentz and Hieronymus 67 + 72 syntypes annotated by Grisebach and consider syntypes Lorentz and Hieronymus 67 and Lorentz and Hieronymus 72 to be isolectotypes.</p></tp:treatment-sec><tp:treatment-sec sec-type="material" id="SECID0EC4DK"><title>Specimens Examined.</title><p>COLOMBIA. <bold>Boyacá</bold>: Mun. Chiscas, páramo de Chacaritas, asociado a rocas de 4 m de altura, <named-content xmlns:xlink="http://www.w3.org/1999/xlink" content-type="dwc:verbatimCoordinates" xlink:type="simple"><named-content content-type="geo-json" specific-use="{&#34;type&#34;:&#34;Point&#34;,&#34;coordinates&#34;:[-72.390400,6.622270]}" id="NCID0EN4DK" xlink:type="simple">6°37.3362'N; 72°23.424'W</named-content></named-content>, 4192 m alt., 4 Mar. 2018, S.P. Sylvester, R.J. Soreng, W. Bravo &amp; L.E. Cuta 3119 (COL, FMB, US, UPTC); Mun. Chiscas, páramo de Chacaritas, arribando a la morrena, <named-content xmlns:xlink="http://www.w3.org/1999/xlink" content-type="dwc:verbatimCoordinates" xlink:type="simple"><named-content content-type="geo-json" specific-use="{&#34;type&#34;:&#34;Point&#34;,&#34;coordinates&#34;:[-72.388990,6.617790]}" id="NCID0EV4DK" xlink:type="simple">6°37.0674'N; 72°23.3394'W</named-content></named-content>, 4354 m alt., 4 Mar. 2018, S.P. Sylvester, R.J. Soreng, W. Bravo &amp; L.E. Cuta 3125 (COL, FMB, K, SI, UPTC, US); Mun. Chiscas, páramo de Chacaritas, arribando a la morrena, <named-content xmlns:xlink="http://www.w3.org/1999/xlink" content-type="dwc:verbatimCoordinates" xlink:type="simple"><named-content content-type="geo-json" specific-use="{&#34;type&#34;:&#34;Point&#34;,&#34;coordinates&#34;:[-72.388990,6.617790]}" id="NCID0E44DK" xlink:type="simple">6°37.0674'N; 72°23.3394'W</named-content></named-content>, 4354 m alt., 4 Mar. 2018, S.P. Sylvester, R.J. Soreng, W. Bravo &amp; L.E. Cuta 3126 (US). Dep. Santander: Páramo de la Angostura, Vereda El Mortino, Ubicada en borde de quebrada, <named-content xmlns:xlink="http://www.w3.org/1999/xlink" content-type="dwc:verbatimCoordinates" xlink:type="simple"><named-content content-type="geo-json" specific-use="{&#34;type&#34;:&#34;Point&#34;,&#34;coordinates&#34;:[-72.725000,6.958333]}" id="NCID0EF5DK" xlink:type="simple">6°57.5'N; 72°43.5'W</named-content></named-content>, 3605 m alt., 17 Nov. 2007, M.C. Gomez 1 (US).</p></tp:treatment-sec><tp:treatment-sec><!--Section generated to contain objects referenced in tp:taxon-treatment.--><fig id="F5" position="float" orientation="portrait"><label>Figure 5.</label><caption><p>A general habit and a spikelet of <italic><tp:taxon-name><tp:taxon-name-part taxon-name-part-type="genus" reg="Calamagrostis">Calamagrostis</tp:taxon-name-part><tp:taxon-name-part taxon-name-part-type="species" reg="guamanensis">guamanensis</tp:taxon-name-part></tp:taxon-name></italic> Escalona, J.R.I. Wood 4064 (FMB), <italic><tp:taxon-name><tp:taxon-name-part taxon-name-part-type="genus" reg="Calamagrostis">Calamagrostis</tp:taxon-name-part><tp:taxon-name-part taxon-name-part-type="species" reg="heterophylla">heterophylla</tp:taxon-name-part></tp:taxon-name></italic> (Wedd.) Pilg., S.P. Sylvester 3158 (US), <italic><tp:taxon-name><tp:taxon-name-part taxon-name-part-type="genus" reg="Calamagrostis">Calamagrostis</tp:taxon-name-part><tp:taxon-name-part taxon-name-part-type="species" reg="pisinna">pisinna</tp:taxon-name-part></tp:taxon-name></italic> Swallen, S.P. Sylvester 3107 (US), and <italic><tp:taxon-name><tp:taxon-name-part taxon-name-part-type="genus" reg="Calamagrostis">Calamagrostis</tp:taxon-name-part><tp:taxon-name-part taxon-name-part-type="species" reg="rigida">rigida</tp:taxon-name-part></tp:taxon-name></italic> (Kunth) Trin. ex Steud., S.P. Sylvester 3125 (US). Habit scale bar 5 cm; spikelet scale bar 1 mm.</p></caption><graphic xmlns:xlink="http://www.w3.org/1999/xlink" xlink:href="phytokeys-122-029-g005.jpg" position="float" orientation="portrait" xlink:type="simple" id="oo_305286.jpg"/></fig></tp:treatment-sec><ref-list><ref id="B33"><mixed-citation xmlns:xlink="http://www.w3.org/1999/xlink" xlink:type="simple"><person-group><name name-style="western"><surname>Rúgolo de Agrasar</surname><given-names>ZE</given-names></name></person-group> (<year>2012</year>) <article-title><italic><tp:taxon-name><tp:taxon-name-part taxon-name-part-type="genus">Deyeuxia</tp:taxon-name-part></tp:taxon-name></italic> Clarion ex P. Beauv.</article-title> In: <person-group><name name-style="western"><surname>Zuloaga</surname><given-names>FO</given-names></name><name name-style="western"><surname>Rúgolo de Agrasar</surname><given-names>ZE</given-names></name><name name-style="western"><surname>Antón</surname><given-names>AM</given-names></name></person-group> (<role>Eds</role>) <issue-title>Flora Argentina.</issue-title><source><tp:taxon-name><tp:taxon-name-part taxon-name-part-type="family">Poaceae</tp:taxon-name-part></tp:taxon-name>: <tp:taxon-name><tp:taxon-name-part taxon-name-part-type="subfamily">Pooideae</tp:taxon-name-part></tp:taxon-name> Volumen 3 Tomo 2. IBODA-IMBIV, CONICET, Buenos Aires, Argentina</source>, <fpage>180</fpage>–<lpage>218</lpage>.</mixed-citation></ref><ref id="B44"><mixed-citation xmlns:xlink="http://www.w3.org/1999/xlink" xlink:type="simple"><person-group><name name-style="western"><surname>Vega</surname><given-names>AS</given-names></name><name name-style="western"><surname>Rúgolo de Agrasar</surname><given-names>ZE</given-names></name></person-group> (<year>2013</year>) <article-title>Lectotypifications in taxa of the genera <italic><tp:taxon-name><tp:taxon-name-part taxon-name-part-type="genus">Calamagrostis</tp:taxon-name-part></tp:taxon-name></italic>, <italic><tp:taxon-name><tp:taxon-name-part taxon-name-part-type="genus">Deyeuxia</tp:taxon-name-part></tp:taxon-name></italic>, and <italic><tp:taxon-name><tp:taxon-name-part taxon-name-part-type="genus">Digitaria</tp:taxon-name-part></tp:taxon-name></italic> (<tp:taxon-name><tp:taxon-name-part taxon-name-part-type="family">Poaceae</tp:taxon-name-part></tp:taxon-name>). Gayana.</article-title><source>Botánica</source><volume>70</volume>(<issue>1</issue>): <fpage>31</fpage>–<lpage>35</lpage>.</mixed-citation></ref><ref id="B20"><mixed-citation xmlns:xlink="http://www.w3.org/1999/xlink" xlink:type="simple"><person-group><name name-style="western"><surname>Luteyn</surname><given-names>JL</given-names></name></person-group> (<year>1999</year>) Páramos, a checklist of plant diversity, geographical distribution, and botanical literature. Memoirs of the New York Botanical Garden 84: viii–xv, 1–278.</mixed-citation></ref><ref id="B12"><mixed-citation xmlns:xlink="http://www.w3.org/1999/xlink" xlink:type="simple"><person-group><name name-style="western"><surname>Hitchcock</surname><given-names>AS</given-names></name></person-group> (<year>1927</year>) <article-title>The grasses of Ecuador, Peru, and Bolivia.</article-title><source>Contributions from the United States National Herbarium</source><volume>24</volume>(<issue>8</issue>): <fpage>291</fpage>–<lpage>556</lpage>.</mixed-citation></ref></ref-list></tp:taxon-treatment>
